# Supplementary material for: A new genus for a rare African vespertilionid bat: insights from South Sudan
Source: Zookeys. 2013 Apr 5;(285):89–115. doi: 10.3897/zookeys.285.4892 (PMC3690973; doi:10.3897/zookeys.285.4892)
Supplement: XML Treatment for Niumbaha [file zookeys.285.4892-treatment1.xml]

<!DOCTYPE tp:taxon-treatment
  PUBLIC "-//TaxonX//DTD Taxonomic Treatment Publishing DTD v0 20100105//EN" "tax-treatment-NSO.dtd">
<tp:taxon-treatment xmlns:tp="http://www.plazi.org/taxpub"><tp:treatment-meta><mixed-citation publication-type="journal"><person-group><name><surname>Reeder</surname><given-names>DeeAnn M.</given-names></name><name><surname>Helgen</surname><given-names>Kristofer M.</given-names></name><name><surname>Vodzak</surname><given-names>Megan E.</given-names></name><name><surname>Lunde</surname><given-names>Darrin P.</given-names></name><name><surname>Ejotre</surname><given-names>Imran</given-names></name></person-group><article-title>A new genus for a rare African vespertilionid bat: insights from South Sudan</article-title><source>Zookeys</source><day>5</day><month>4</month><year>2013</year><volume>2013</volume><issue>285</issue><fpage>89</fpage><lpage>115</lpage><pub-id pub-id-type="doi">10.3897/zookeys.285.4892</pub-id></mixed-citation></tp:treatment-meta><tp:nomenclature><tp:taxon-name>
                        <tp:taxon-name-part taxon-name-part-type="genus">Niumbaha</tp:taxon-name-part>
                    <object-id xmlns:xlink="http://www.w3.org/1999/xlink" xlink:type="simple">urn:lsid:zoobank.org:act:EDF16BEE-0749-41BC-AE19-BAE130BE58F8</object-id>
								<object-id xmlns:xlink="http://www.w3.org/1999/xlink" xlink:type="simple">http://species-id.net/wiki/Niumbaha</object-id>
								</tp:taxon-name><tp:taxon-authority>Reeder et al.</tp:taxon-authority><tp:taxon-status xmlns:xlink="http://www.w3.org/1999/xlink" xlink:type="simple">gen. n.</tp:taxon-status><xref ref-type="fig" rid="F2">Figures 2</xref><xref ref-type="fig" rid="F3"/><xref ref-type="fig" rid="F4"/><xref ref-type="fig" rid="F5"/><xref ref-type="fig" rid="F6">–6</xref></tp:nomenclature><tp:treatment-sec sec-type="Etymology"><title>Etymology.</title><p>The name is the Zande word for ‘rare/unusual’. This name was chosen because of the rarity of capture for this genus, despite its wide distribution throughout West and Central Africa, and for the unusual and striking appearance of this bat. Zande is the language of the Azande people, who are the primary ethnic group in Western Equatoria State in South Sudan (where our recent specimen was collected). The homeland of the Azande extends westwards into Democratic Republic of the Congo, where <italic>superba</italic> has also been collected (the holotype and another recent capture), and into southeastern Central African Republic. Gender: feminine.</p></tp:treatment-sec><tp:treatment-sec sec-type="Type species"><title>Type species.</title><p><italic><tp:taxon-name>Glauconycteris superba</tp:taxon-name></italic> Hayman, 1939; by monotypy.</p></tp:treatment-sec><tp:treatment-sec sec-type="Diagnosis"><title>Diagnosis.</title><p>Among vespertilionids, <italic><tp:taxon-name>Niumbaha</tp:taxon-name></italic> bears closest comparison with species of <italic><tp:taxon-name>Glauconycteris</tp:taxon-name></italic> (the type species of which is <italic><tp:taxon-name>Glauconycteris poensis</tp:taxon-name></italic>), to which it is apparently closely related, but it has a considerably larger skull and is more strikingly patterned compared to any member of <italic><tp:taxon-name>Glauconycteris</tp:taxon-name></italic> (its patterning most closely approaching the Asian vespertilionid genus <italic><tp:taxon-name>Scotomanes</tp:taxon-name></italic>). It lacks various of the most exaggeratedly derived traits (specializations) that uniquely unite the species of <italic><tp:taxon-name>Glauconycteris</tp:taxon-name></italic> among African vespertilionids, including the excessively foreshortened rostrum, moderately to highly reduced relative canine size, and very elongate wing tips (second wing phalanxes) of <italic><tp:taxon-name>Glauconycteris</tp:taxon-name></italic> (<xref ref-type="bibr" rid="B22">Rosevear 1965</xref>). Externally, <italic><tp:taxon-name>Niumbaha</tp:taxon-name></italic> is immediately distinguished from all other African vespertilionid bats by its distinct coloration pattern, including pale yellow spots and stripes on an otherwise dark black pelage (<xref ref-type="fig" rid="F2">Fig. 2</xref>, <xref ref-type="fig" rid="F3">Fig. 3</xref>, and detailed descriptions below). While <xref ref-type="bibr" rid="B8">Hayman (1939</xref>:222) noted that, “in general form <italic><tp:taxon-name>Glauconycteris superba</tp:taxon-name></italic> does not differ from other <italic><tp:taxon-name>Glauconycteris</tp:taxon-name></italic>,” we find that most external features are in fact different from <italic><tp:taxon-name>Glauconycteris sensu stricto</tp:taxon-name></italic>. The ears of <italic><tp:taxon-name>Niumbaha</tp:taxon-name></italic> are more robust and subquadrangular, contain a larger free lobe at the inner margin, and contain a more strongly curved tragus than <italic><tp:taxon-name>Glauconycteris</tp:taxon-name></italic> (<xref ref-type="fig" rid="F3">Fig. 3</xref>). The muzzle of <italic><tp:taxon-name>Niumbaha</tp:taxon-name></italic> is more robust than <italic><tp:taxon-name>Glauconycteris sensu stricto</tp:taxon-name></italic> and contains nostrils that open more to the front than to the side (<xref ref-type="fig" rid="F3">Fig. 3</xref>). The wingtips in <italic><tp:taxon-name>Niumbaha</tp:taxon-name></italic> are longer than in most other African vespertilionids in that phalanx 2 of the third digit is longer than phalanx 1, yet remain considerably shorter than in the characteristically long-wingtipped <italic><tp:taxon-name>Glauconycteris</tp:taxon-name></italic> (ratio of Ph2/Ph1 in <italic><tp:taxon-name>Niumbaha</tp:taxon-name></italic>, at 1.15 ± 0.05 SD, is significantly shorter than <italic><tp:taxon-name>Glauconycteris</tp:taxon-name></italic>, at 1.51 ± 0.12 SD; <xref ref-type="fig" rid="F4">Fig. 4</xref>). <italic><tp:taxon-name>Niumbaha</tp:taxon-name></italic> shares its dental formula with <italic><tp:taxon-name>Glauconycteris</tp:taxon-name></italic>, at 2.1.1.3/3.1.2.3 = 32, but is overall significantly larger than species of <italic><tp:taxon-name>Glauconycteris</tp:taxon-name></italic> in all characters, with a total skull length of greater than 16.0 mm (<xref ref-type="table" rid="T2">Table 2</xref>; <xref ref-type="fig" rid="F5">Fig. 5</xref>). While the rostrum of <italic><tp:taxon-name>Glauconycteris</tp:taxon-name></italic> is short and generally rises in an even plane from the incisors to the occiput, the frontal region of the skull in <italic><tp:taxon-name>Niumbaha</tp:taxon-name></italic> is excavated or ‘hollowed out’, with the upper surface of the <!--PageBreak-->longer rostrum largely flat and roughly parallel to the upper toothrows (see <xref ref-type="fig" rid="F5">Fig. 5</xref>). Additionally, the skull is relatively less broad and less domed and more elongate than in <italic><tp:taxon-name>Glauconycteris</tp:taxon-name></italic> (indicated by ratios of the mastoid width, breadth of the braincase, <!--PageBreak-->height of the braincase, and zygomatic breadth to the greatest length of the skull (<xref ref-type="table" rid="T2">Table 2</xref>)), although the anterior portion of the rostrum is relatively broader (indicated by the ratio of the width at the upper canines to the width at the last molar (M<sup>3</sup>-M<sup>3</sup>)).</p><fig id="F2" position="float" orientation="portrait"><label>Figure 2.</label><caption><p>Photographs of <italic><tp:taxon-name>Niumbaha superba</tp:taxon-name></italic> live and as a freshly prepared specimen. Top photos show profile and anterior view, with ventral and dorsal images below.</p></caption><graphic xmlns:xlink="http://www.w3.org/1999/xlink" xlink:href="ZooKeys-285-089-g002.jpg" position="float" orientation="portrait" xlink:type="simple"/></fig><fig id="F3" position="float" orientation="portrait"><label>Figure 3.</label><caption><p>Contrasting facial aspects for <italic><tp:taxon-name>Glauconycteris</tp:taxon-name></italic> cf. <italic>poensis</italic> (left) and <italic><tp:taxon-name>Niumbaha superba</tp:taxon-name></italic> (right). Top panels show differences in nostril shape and orientation from photographs of live bats, bottom drawings show difference in ear and tragus structure. <italic><tp:taxon-name>Glauconycteris poensis</tp:taxon-name></italic> and <italic><tp:taxon-name>Niumbaha superba</tp:taxon-name></italic> are the type species of <italic><tp:taxon-name>Glauconycteris</tp:taxon-name></italic> and <italic><tp:taxon-name>Niumbaha</tp:taxon-name></italic>.</p></caption><graphic xmlns:xlink="http://www.w3.org/1999/xlink" xlink:href="ZooKeys-285-089-g003.jpg" position="float" orientation="portrait" xlink:type="simple"/></fig><fig id="F4" position="float" orientation="portrait"><label>Figure 4.</label><caption><p>Length of the 2<sup>nd</sup> phalanx (2PL) of the 3<sup>rd</sup> digit vs. the 1<sup>st</sup> phalanx (1PL) of the 3<sup>rd</sup> digit. Several species of <italic><tp:taxon-name>Glauconycteris</tp:taxon-name></italic> are shown (closed diamond), as is <italic><tp:taxon-name>Niumbaha superba</tp:taxon-name></italic> (open diamond), and for comparison, two species of <italic><tp:taxon-name>Scotophilus</tp:taxon-name></italic> (open triangle; a ‘typical’ African vespertilionid bat). The ratio of 2PL/1PL is significantly greater in <italic><tp:taxon-name>Glauconycteris</tp:taxon-name></italic> than in <italic><tp:taxon-name>Niumbaha</tp:taxon-name></italic> (with a theoretical 1:1 ratio indicated by the dashed line). Data as reported in Table 2.</p></caption><graphic xmlns:xlink="http://www.w3.org/1999/xlink" xlink:href="ZooKeys-285-089-g004.jpg" position="float" orientation="portrait" xlink:type="simple"/></fig><fig id="F5" position="float" orientation="portrait"><label>Figure 5.</label><caption><p>Dorsal and ventral views of the cranium, lateral views of the cranium and mandible, and dorsal view of the mandible. Species shown include <italic><tp:taxon-name>Glauconycteris variegata</tp:taxon-name></italic> (G.v.; a relatively large species of <italic><tp:taxon-name>Glauconycteris</tp:taxon-name></italic>, which nearly matches <italic><tp:taxon-name>Niumbaha superba</tp:taxon-name></italic> in linear body size, but not in skull size); <italic><tp:taxon-name>Niumbaha superba</tp:taxon-name></italic> (N.s.; the type species of <italic><tp:taxon-name>Niumbaha</tp:taxon-name></italic>), and <italic><tp:taxon-name>Glauconycteris poensis</tp:taxon-name></italic> (G.p., the type species of <italic><tp:taxon-name>Glauconycteris</tp:taxon-name></italic>).</p></caption><graphic xmlns:xlink="http://www.w3.org/1999/xlink" xlink:href="ZooKeys-285-089-g005.jpg" position="float" orientation="portrait" xlink:type="simple"/></fig><table-wrap id="T2" position="float" orientation="portrait"><label>Table 2.</label><caption><p>Selected measurements (in mm) of <italic><tp:taxon-name>Niumbaha superba</tp:taxon-name></italic> and several <italic><tp:taxon-name>Glauconycteris</tp:taxon-name></italic> and <italic><tp:taxon-name>Scotophilus</tp:taxon-name></italic> species. Summary statistics (mean and standard deviation), observed range and sample size of measurements are given for each species. See Table 1 for definition of measurement abbreviations and see methods for list of specimens examined.</p></caption><table><tbody><tr><th rowspan="1" colspan="1"><bold>Character</bold></th><th rowspan="1" colspan="1"><bold><italic><tp:taxon-name>Niumbaha superba</tp:taxon-name></italic>*</bold></th><th rowspan="1" colspan="1"><bold><italic><tp:taxon-name>Glauconycteris alboguttata</tp:taxon-name></italic></bold></th><th rowspan="1" colspan="1"><bold><italic><tp:taxon-name>Glauconycteris argentata</tp:taxon-name></italic></bold></th><th rowspan="1" colspan="1"><bold><italic><tp:taxon-name>Glauconycteris beatrix</tp:taxon-name></italic></bold></th><th rowspan="1" colspan="1"><bold><italic><tp:taxon-name>Glauconycteris curryae</tp:taxon-name></italic></bold></th><th rowspan="1" colspan="1"><bold><italic><tp:taxon-name>Glauconycteris humeralis</tp:taxon-name></italic></bold></th><th rowspan="1" colspan="1"><bold><italic><tp:taxon-name>Glauconycteris poensis</tp:taxon-name></italic></bold></th><th rowspan="1" colspan="1"><bold><italic><tp:taxon-name>Glauconycteris</tp:taxon-name></italic> cf. <italic>poensis</italic></bold></th><th rowspan="1" colspan="1"><bold><italic><tp:taxon-name>Glauconycteris variegata</tp:taxon-name></italic></bold></th><th rowspan="1" colspan="1"><bold><italic><tp:taxon-name>Scotophilus leucogaster</tp:taxon-name></italic></bold></th><th rowspan="1" colspan="1"><bold><italic><tp:taxon-name>Scotophilus viridis</tp:taxon-name></italic></bold></th></tr><tr><td rowspan="1" colspan="1"><bold>ML-III</bold></td><td rowspan="1" colspan="11"/></tr><tr><td rowspan="1" colspan="1"><italic>X</italic>‾ ± <italic>SD</italic></td><td rowspan="1" colspan="1">44.7 ± 2.3</td><td rowspan="1" colspan="1">39.8</td><td rowspan="1" colspan="1">41.7 ± 0.7</td><td rowspan="1" colspan="1">37.8 ± 1.9</td><td rowspan="1" colspan="1">35.0</td><td rowspan="1" colspan="1">-</td><td rowspan="1" colspan="1">38.4 ± 1.3</td><td rowspan="1" colspan="1">42.3 ± 1.1</td><td rowspan="1" colspan="1">42.3 ± 1.3</td><td rowspan="1" colspan="1">50.8 ± 1.4</td><td rowspan="1" colspan="1">46.8 ± 2.5</td></tr><tr><td rowspan="1" colspan="1">Min-max</td><td rowspan="1" colspan="1">42.0–47.4</td><td rowspan="1" colspan="1">-</td><td rowspan="1" colspan="1">40.8–42.3</td><td rowspan="1" colspan="1">35.2–39.6</td><td rowspan="1" colspan="1">-</td><td rowspan="1" colspan="1">-</td><td rowspan="1" colspan="1">36.4–39.6</td><td rowspan="1" colspan="1">40.8–44.3</td><td rowspan="1" colspan="1">40.5–44.1</td><td rowspan="1" colspan="1">48.6–52.4</td><td rowspan="1" colspan="1">41.5–50.1</td></tr><tr><td rowspan="1" colspan="1"><italic>n</italic></td><td rowspan="1" colspan="1">4</td><td rowspan="1" colspan="1">1</td><td rowspan="1" colspan="1">4</td><td rowspan="1" colspan="1">4</td><td rowspan="1" colspan="1">1</td><td rowspan="1" colspan="1">-</td><td rowspan="1" colspan="1">5</td><td rowspan="1" colspan="1">5</td><td rowspan="1" colspan="1">8</td><td rowspan="1" colspan="1">8</td><td rowspan="1" colspan="1">9</td></tr><tr><td rowspan="1" colspan="1"><bold>DIII-1PL</bold></td><td rowspan="1" colspan="11"/></tr><tr><td rowspan="1" colspan="1"><italic>X</italic>‾  ± <italic>SD</italic></td><td rowspan="1" colspan="1">20.4 ± 1.3</td><td rowspan="1" colspan="1">16.0</td><td rowspan="1" colspan="1">15.6 ± 0.6</td><td rowspan="1" colspan="1">13.4 ± 0.9</td><td rowspan="1" colspan="1">13.6</td><td rowspan="1" colspan="1">-</td><td rowspan="1" colspan="1">13.9 ± 0.9</td><td rowspan="1" colspan="1">15.6 ± 0.7</td><td rowspan="1" colspan="1">16.6 ± 0.6</td><td rowspan="1" colspan="1">18.6 ± 0.5</td><td rowspan="1" colspan="1">17.1 ± 1.1</td></tr><tr><td rowspan="1" colspan="1">Min-max</td><td rowspan="1" colspan="1">18.7–22.0</td><td rowspan="1" colspan="1">-</td><td rowspan="1" colspan="1">15.0–16.3</td><td rowspan="1" colspan="1">12.3–14.5</td><td rowspan="1" colspan="1">-</td><td rowspan="1" colspan="1">-</td><td rowspan="1" colspan="1">12.9–15.2</td><td rowspan="1" colspan="1">14.9–16.7</td><td rowspan="1" colspan="1">15.7–17.4</td><td rowspan="1" colspan="1">18.1–19.6</td><td rowspan="1" colspan="1">15.7–19.2</td></tr><tr><td rowspan="1" colspan="1"><italic>n</italic></td><td rowspan="1" colspan="1">4</td><td rowspan="1" colspan="1">1</td><td rowspan="1" colspan="1">4</td><td rowspan="1" colspan="1">4</td><td rowspan="1" colspan="1">1</td><td rowspan="1" colspan="1">-</td><td rowspan="1" colspan="1">5</td><td rowspan="1" colspan="1">5</td><td rowspan="1" colspan="1">8</td><td rowspan="1" colspan="1">8</td><td rowspan="1" colspan="1">9</td></tr><tr><td rowspan="1" colspan="1"><bold>DIII-2PL</bold></td><td rowspan="1" colspan="11"/></tr><tr><td rowspan="1" colspan="1"><italic>X</italic>‾  ± <italic>SD</italic></td><td rowspan="1" colspan="1">23.4 ± 1.1</td><td rowspan="1" colspan="1">22.0</td><td rowspan="1" colspan="1">25.7 ± 0.6</td><td rowspan="1" colspan="1">21.3 ± 1.6</td><td rowspan="1" colspan="1">19.5</td><td rowspan="1" colspan="1">-</td><td rowspan="1" colspan="1">21.3 ± 1.0</td><td rowspan="1" colspan="1">24.1 ± 0.8</td><td rowspan="1" colspan="1">22.8 ± 1.4</td><td rowspan="1" colspan="1">14.6 ± 0.8</td><td rowspan="1" colspan="1">13.9 ± 1.2</td></tr><tr><td rowspan="1" colspan="1">Min-max</td><td rowspan="1" colspan="1">22.4–24.3</td><td rowspan="1" colspan="1">-</td><td rowspan="1" colspan="1">24.8–26.2</td><td rowspan="1" colspan="1">19.7–22.9</td><td rowspan="1" colspan="1">-</td><td rowspan="1" colspan="1">-</td><td rowspan="1" colspan="1">20.1–22.9</td><td rowspan="1" colspan="1">22.5–25.6</td><td rowspan="1" colspan="1">20.7–24.5</td><td rowspan="1" colspan="1">13.4–15.5</td><td rowspan="1" colspan="1">11.9–15.7</td></tr><tr><td rowspan="1" colspan="1"><italic>n</italic></td><td rowspan="1" colspan="1">4</td><td rowspan="1" colspan="1">1</td><td rowspan="1" colspan="1">4</td><td rowspan="1" colspan="1">4</td><td rowspan="1" colspan="1">1</td><td rowspan="1" colspan="1">-</td><td rowspan="1" colspan="1">5</td><td rowspan="1" colspan="1">5</td><td rowspan="1" colspan="1">8</td><td rowspan="1" colspan="1">8</td><td rowspan="1" colspan="1">9</td></tr><tr><td rowspan="1" colspan="1"><bold>ML-IV</bold></td><td rowspan="1" colspan="11"/></tr><tr><td rowspan="1" colspan="1"><italic>X</italic>‾  ± <italic>SD</italic></td><td rowspan="1" colspan="1">43.4 ± 2.5</td><td rowspan="1" colspan="1">35.8</td><td rowspan="1" colspan="1">39.1 ± 1.1</td><td rowspan="1" colspan="1">34.1 ± 1.8</td><td rowspan="1" colspan="1">32.5</td><td rowspan="1" colspan="1">-</td><td rowspan="1" colspan="1">34.9 ± 1.1</td><td rowspan="1" colspan="1">39.3 ± 1.4</td><td rowspan="1" colspan="1">40.8 ± 1.3</td><td rowspan="1" colspan="1">48.9 ± 1.6</td><td rowspan="1" colspan="1">45.6 ± 2.3</td></tr><tr><td rowspan="1" colspan="1">Min-max</td><td rowspan="1" colspan="1">40.6–46.4</td><td rowspan="1" colspan="1">-</td><td rowspan="1" colspan="1">37.7–40.3</td><td rowspan="1" colspan="1">31.6–36.0</td><td rowspan="1" colspan="1">-</td><td rowspan="1" colspan="1">-</td><td rowspan="1" colspan="1">33.6–36.4</td><td rowspan="1" colspan="1">37.0–41.8</td><td rowspan="1" colspan="1">39.4–42.5</td><td rowspan="1" colspan="1">46.4–50.6</td><td rowspan="1" colspan="1">41.4–48.9</td></tr><tr><td rowspan="1" colspan="1"><italic>n</italic></td><td rowspan="1" colspan="1">4</td><td rowspan="1" colspan="1">1</td><td rowspan="1" colspan="1">4</td><td rowspan="1" colspan="1">4</td><td rowspan="1" colspan="1">1</td><td rowspan="1" colspan="1">-</td><td rowspan="1" colspan="1">5</td><td rowspan="1" colspan="1">5</td><td rowspan="1" colspan="1">8</td><td rowspan="1" colspan="1">8</td><td rowspan="1" colspan="1">9</td></tr><tr><td rowspan="1" colspan="1"><bold>DIV-1PL</bold></td><td rowspan="1" colspan="11"/></tr><tr><td rowspan="1" colspan="1"><italic>X</italic>‾  ± <italic>SD</italic></td><td rowspan="1" colspan="1">13.5 ± 1.2</td><td rowspan="1" colspan="1">11.8</td><td rowspan="1" colspan="1">11.7 ± 0.4</td><td rowspan="1" colspan="1">10.1 ± 0.7</td><td rowspan="1" colspan="1">8.8</td><td rowspan="1" colspan="1">-</td><td rowspan="1" colspan="1">11.1 ± 0.4</td><td rowspan="1" colspan="1">11.6 ± 0.7</td><td rowspan="1" colspan="1">12.7 ± 0.9</td><td rowspan="1" colspan="1">13.7 ± 1.1</td><td rowspan="1" colspan="1">13.5 ± 1.0</td></tr><tr><td rowspan="1" colspan="1">Min-max</td><td rowspan="1" colspan="1">12.2–15.0</td><td rowspan="1" colspan="1">-</td><td rowspan="1" colspan="1">11.4–12.1</td><td rowspan="1" colspan="1">9.1–10.8</td><td rowspan="1" colspan="1">-</td><td rowspan="1" colspan="1">-</td><td rowspan="1" colspan="1">10.5–11.4</td><td rowspan="1" colspan="1">10.8–12.2</td><td rowspan="1" colspan="1">11.2–13.9</td><td rowspan="1" colspan="1">11.3–15.1</td><td rowspan="1" colspan="1">12.1–14.8</td></tr><tr><td rowspan="1" colspan="1"><italic>n</italic></td><td rowspan="1" colspan="1">4</td><td rowspan="1" colspan="1">1</td><td rowspan="1" colspan="1">4</td><td rowspan="1" colspan="1">4</td><td rowspan="1" colspan="1">1</td><td rowspan="1" colspan="1">-</td><td rowspan="1" colspan="1">5</td><td rowspan="1" colspan="1">5</td><td rowspan="1" colspan="1">8</td><td rowspan="1" colspan="1">8</td><td rowspan="1" colspan="1">9</td></tr><tr><td rowspan="1" colspan="1"><bold>DIV-2PL</bold></td><td rowspan="1" colspan="11"/></tr><tr><td rowspan="1" colspan="1"><italic>X</italic>‾  ± <italic>SD</italic></td><td rowspan="1" colspan="1">10.1 ± 0.9</td><td rowspan="1" colspan="1">10.8</td><td rowspan="1" colspan="1">11.8 ± 0.6</td><td rowspan="1" colspan="1">11.5 ± 1.1</td><td rowspan="1" colspan="1">12.0</td><td rowspan="1" colspan="1">-</td><td rowspan="1" colspan="1">10.8 ± 0.9</td><td rowspan="1" colspan="1">11.6 ± 0.8</td><td rowspan="1" colspan="1">12.3 ± 0.8</td><td rowspan="1" colspan="1">10.2 ± 0.3</td><td rowspan="1" colspan="1">9.1 ± 0.9</td></tr><tr><td rowspan="1" colspan="1">Min-max</td><td rowspan="1" colspan="1">9.0–10.8</td><td rowspan="1" colspan="1">-</td><td rowspan="1" colspan="1">11.2–12.4</td><td rowspan="1" colspan="1">10.1–12.6</td><td rowspan="1" colspan="1">-</td><td rowspan="1" colspan="1">-</td><td rowspan="1" colspan="1">9.9–11.9</td><td rowspan="1" colspan="1">10.6–12.5</td><td rowspan="1" colspan="1">10.9–13.5</td><td rowspan="1" colspan="1">9.8–10.7</td><td rowspan="1" colspan="1">7.2–10.2</td></tr><tr><td rowspan="1" colspan="1"><italic>n</italic></td><td rowspan="1" colspan="1">4</td><td rowspan="1" colspan="1">1</td><td rowspan="1" colspan="1">4</td><td rowspan="1" colspan="1">4</td><td rowspan="1" colspan="1">1</td><td rowspan="1" colspan="1">-</td><td rowspan="1" colspan="1">4</td><td rowspan="1" colspan="1">5</td><td rowspan="1" colspan="1">8</td><td rowspan="1" colspan="1">8</td><td rowspan="1" colspan="1">9</td></tr><tr><td rowspan="1" colspan="1"><bold>ML-V</bold></td><td rowspan="1" colspan="11"/></tr><tr><td rowspan="1" colspan="1"><italic>X</italic>‾  ± <italic>SD</italic></td><td rowspan="1" colspan="1">38.8 ± 2.8</td><td rowspan="1" colspan="1">31.2</td><td rowspan="1" colspan="1">35.5 ± 0.9</td><td rowspan="1" colspan="1">32.5 ± 1.2</td><td rowspan="1" colspan="1">29.9</td><td rowspan="1" colspan="1">-</td><td rowspan="1" colspan="1">32.1 ± 0.8</td><td rowspan="1" colspan="1">35.5 ± 0.8</td><td rowspan="1" colspan="1">38.6 ± 1.5</td><td rowspan="1" colspan="1">47.1 ± 1.6</td><td rowspan="1" colspan="1">42.9 ± 1.9</td></tr><tr><td rowspan="1" colspan="1">Min-max</td><td rowspan="1" colspan="1">35.5–42.0</td><td rowspan="1" colspan="1">-</td><td rowspan="1" colspan="1">34.3–36.3</td><td rowspan="1" colspan="1">31.3–34.2</td><td rowspan="1" colspan="1">-</td><td rowspan="1" colspan="1">-</td><td rowspan="1" colspan="1">30.6–32.8</td><td rowspan="1" colspan="1">33.7–37.0</td><td rowspan="1" colspan="1">36.1–40.4</td><td rowspan="1" colspan="1">43.9–49.4</td><td rowspan="1" colspan="1">39.5–45.8</td></tr><tr><td rowspan="1" colspan="1"><italic>n</italic></td><td rowspan="1" colspan="1">4</td><td rowspan="1" colspan="1">1</td><td rowspan="1" colspan="1">4</td><td rowspan="1" colspan="1">4</td><td rowspan="1" colspan="1">1</td><td rowspan="1" colspan="1">-</td><td rowspan="1" colspan="1">5</td><td rowspan="1" colspan="1">5</td><td rowspan="1" colspan="1">8</td><td rowspan="1" colspan="1">8</td><td rowspan="1" colspan="1">9</td></tr><tr><td rowspan="1" colspan="1"><bold>DV-1PL</bold></td><td rowspan="1" colspan="11"/></tr><tr><td rowspan="1" colspan="1"><italic>X</italic>‾  ± <italic>SD</italic></td><td rowspan="1" colspan="1">8.8 ± 1.2</td><td rowspan="1" colspan="1">9.6</td><td rowspan="1" colspan="1">9.6 ± 0.4</td><td rowspan="1" colspan="1">9.4 ± 0.4</td><td rowspan="1" colspan="1">8.4</td><td rowspan="1" colspan="1">-</td><td rowspan="1" colspan="1">9.8 ± 0.5</td><td rowspan="1" colspan="1">10.3 ± 1.0</td><td rowspan="1" colspan="1">10.6 ± 0.6</td><td rowspan="1" colspan="1">10.2 ± 0.9</td><td rowspan="1" colspan="1">9.0 ± 0.6</td></tr><tr><td rowspan="1" colspan="1">Min-max</td><td rowspan="1" colspan="1">7.6–10.4</td><td rowspan="1" colspan="1">-</td><td rowspan="1" colspan="1">9.2–10.2</td><td rowspan="1" colspan="1">8.8–9.7</td><td rowspan="1" colspan="1">-</td><td rowspan="1" colspan="1">-</td><td rowspan="1" colspan="1">9.1–10.3</td><td rowspan="1" colspan="1">9.1–11.4</td><td rowspan="1" colspan="1">9.7–11.4</td><td rowspan="1" colspan="1">8.9–11.6</td><td rowspan="1" colspan="1">7.9–9.6</td></tr><tr><td rowspan="1" colspan="1"><italic>n</italic></td><td rowspan="1" colspan="1">4</td><td rowspan="1" colspan="1">1</td><td rowspan="1" colspan="1">4</td><td rowspan="1" colspan="1">4</td><td rowspan="1" colspan="1">1</td><td rowspan="1" colspan="1">-</td><td rowspan="1" colspan="1">5</td><td rowspan="1" colspan="1">5</td><td rowspan="1" colspan="1">8</td><td rowspan="1" colspan="1">8</td><td rowspan="1" colspan="1">9</td></tr><tr><td rowspan="1" colspan="1"><bold>DV-2PL</bold></td><td rowspan="1" colspan="11"/></tr><tr><td rowspan="1" colspan="1"><italic>X</italic>‾  ± <italic>SD</italic></td><td rowspan="1" colspan="1">7.5 ± 0.7</td><td rowspan="1" colspan="1">7.8 </td><td rowspan="1" colspan="1">8.7 ± 0.6</td><td rowspan="1" colspan="1">7.4 ± 0.5</td><td rowspan="1" colspan="1">7.6</td><td rowspan="1" colspan="1">-</td><td rowspan="1" colspan="1">8.1 ± 0.5</td><td rowspan="1" colspan="1">7.8 ± 0.4</td><td rowspan="1" colspan="1">8.3 ± 0.9</td><td rowspan="1" colspan="1">6.4 ± 0.3</td><td rowspan="1" colspan="1">6.4 ± 0.7</td></tr><tr><td rowspan="1" colspan="1">Min-max</td><td rowspan="1" colspan="1">6.8–8.2</td><td rowspan="1" colspan="1">-</td><td rowspan="1" colspan="1">8.3–9.5</td><td rowspan="1" colspan="1">6.8–7.9</td><td rowspan="1" colspan="1">-</td><td rowspan="1" colspan="1">-</td><td rowspan="1" colspan="1">7.5–8.8</td><td rowspan="1" colspan="1">6.7–8.4</td><td rowspan="1" colspan="1">7.2–9.8</td><td rowspan="1" colspan="1">5.9–6.9</td><td rowspan="1" colspan="1">5.7- 7.4</td></tr><tr><td rowspan="1" colspan="1"><italic>n</italic></td><td rowspan="1" colspan="1">4</td><td rowspan="1" colspan="1">1</td><td rowspan="1" colspan="1">4</td><td rowspan="1" colspan="1">4</td><td rowspan="1" colspan="1">1</td><td rowspan="1" colspan="1">-</td><td rowspan="1" colspan="1">5</td><td rowspan="1" colspan="1">5</td><td rowspan="1" colspan="1">8</td><td rowspan="1" colspan="1">8</td><td rowspan="1" colspan="1">9</td></tr><tr><td rowspan="1" colspan="1"><bold>DIII-2PL/1PL</bold></td><td rowspan="1" colspan="11"/></tr><tr><td rowspan="1" colspan="1"><italic>X</italic>‾  ± <italic>SD</italic></td><td rowspan="1" colspan="1">1.1 ± 0.1</td><td rowspan="1" colspan="1">1.4</td><td rowspan="1" colspan="1">1.7 ± 0.1</td><td rowspan="1" colspan="1">1.6 ± 0.1</td><td rowspan="1" colspan="1">1.4</td><td rowspan="1" colspan="1">-</td><td rowspan="1" colspan="1">1.5 ± 0.1</td><td rowspan="1" colspan="1">1.6 ± 0.1</td><td rowspan="1" colspan="1">1.4 ± 0</td><td rowspan="1" colspan="1">0.8 ± 0.1</td><td rowspan="1" colspan="1">0.8 ± 0.01</td></tr><tr><td rowspan="1" colspan="1">Min-max</td><td rowspan="1" colspan="1">1.1–1.2</td><td rowspan="1" colspan="1">-</td><td rowspan="1" colspan="1">1.5–1.7</td><td rowspan="1" colspan="1">1.5–1.7</td><td rowspan="1" colspan="1">-</td><td rowspan="1" colspan="1">-</td><td rowspan="1" colspan="1">1.4–1.7</td><td rowspan="1" colspan="1">1.5–1.6</td><td rowspan="1" colspan="1">1.3–1.4</td><td rowspan="1" colspan="1">0.7–0.9</td><td rowspan="1" colspan="1">0.7–0.9</td></tr><tr><td rowspan="1" colspan="1"><italic>n</italic></td><td rowspan="1" colspan="1">4</td><td rowspan="1" colspan="1">1</td><td rowspan="1" colspan="1">4</td><td rowspan="1" colspan="1">4</td><td rowspan="1" colspan="1">1</td><td rowspan="1" colspan="1">-</td><td rowspan="1" colspan="1">5</td><td rowspan="1" colspan="1">5</td><td rowspan="1" colspan="1">8</td><td rowspan="1" colspan="1">8</td><td rowspan="1" colspan="1">9</td></tr><tr><td rowspan="1" colspan="1"><bold>DIV-2PL/1PL</bold></td><td rowspan="1" colspan="11"/></tr><tr><td rowspan="1" colspan="1"><italic>X</italic>‾ ± <italic>SD</italic></td><td rowspan="1" colspan="1">0.8 ± 0.1</td><td rowspan="1" colspan="1">0.9</td><td rowspan="1" colspan="1">1.0 ± 0.0</td><td rowspan="1" colspan="1">1.1 ± 0.1</td><td rowspan="1" colspan="1">1.4</td><td rowspan="1" colspan="1">-</td><td rowspan="1" colspan="1">1.0 ± 0.1</td><td rowspan="1" colspan="1">1.0 ± 0.1</td><td rowspan="1" colspan="1">1.0 ± 0.1</td><td rowspan="1" colspan="1">0.8 ± 0.1</td><td rowspan="1" colspan="1">0.7 ± 0.1</td></tr><tr><td rowspan="1" colspan="1">Min-max</td><td rowspan="1" colspan="1">0.7–0.8</td><td rowspan="1" colspan="1">-</td><td rowspan="1" colspan="1">1.0–1.1</td><td rowspan="1" colspan="1">1.0–1.3</td><td rowspan="1" colspan="1">-</td><td rowspan="1" colspan="1">-</td><td rowspan="1" colspan="1">0.9–1.1</td><td rowspan="1" colspan="1">0.9–1.1</td><td rowspan="1" colspan="1">0.9–1.1</td><td rowspan="1" colspan="1">0.7–0.8</td><td rowspan="1" colspan="1">0.6–0.8</td></tr><tr><td rowspan="1" colspan="1"><italic>n</italic></td><td rowspan="1" colspan="1">4</td><td rowspan="1" colspan="1">1</td><td rowspan="1" colspan="1">4</td><td rowspan="1" colspan="1">4</td><td rowspan="1" colspan="1">1</td><td rowspan="1" colspan="1">-</td><td rowspan="1" colspan="1">4</td><td rowspan="1" colspan="1">5</td><td rowspan="1" colspan="1">8</td><td rowspan="1" colspan="1">8</td><td rowspan="1" colspan="1">9</td></tr><tr><td rowspan="1" colspan="1"><bold>GLS</bold></td><td rowspan="1" colspan="11"/></tr><tr><td rowspan="1" colspan="1"><italic>X</italic>‾  ± <italic>SD</italic></td><td rowspan="1" colspan="1">16.8 ± 0.6**</td><td rowspan="1" colspan="1">13.3</td><td rowspan="1" colspan="1">12.7 ± 0.3</td><td rowspan="1" colspan="1">11.4 ± 0.2</td><td rowspan="1" colspan="1">12.2</td><td rowspan="1" colspan="1">11.1 ± 0</td><td rowspan="1" colspan="1">12.3 ± 0.3</td><td rowspan="1" colspan="1">-</td><td rowspan="1" colspan="1">13.9 ± 0.3</td><td rowspan="1" colspan="1">20.5 ± 0.3</td><td rowspan="1" colspan="1">18.0 ± 0.7</td></tr><tr><td rowspan="1" colspan="1">Min-max</td><td rowspan="1" colspan="1">16.2–17.4</td><td rowspan="1" colspan="1">13.2–13.4</td><td rowspan="1" colspan="1">12.0–13.3</td><td rowspan="1" colspan="1">11.2–11.6</td><td rowspan="1" colspan="1">-</td><td rowspan="1" colspan="1">11.1–11.1</td><td rowspan="1" colspan="1">12.0–12.7</td><td rowspan="1" colspan="1">-</td><td rowspan="1" colspan="1">13.4–14.4</td><td rowspan="1" colspan="1">20.1–20.9</td><td rowspan="1" colspan="1">17.0–18.4</td></tr><tr><td rowspan="1" colspan="1"><italic>n</italic></td><td rowspan="1" colspan="1">4</td><td rowspan="1" colspan="1">2</td><td rowspan="1" colspan="1">12</td><td rowspan="1" colspan="1">3</td><td rowspan="1" colspan="1">1</td><td rowspan="1" colspan="1">3</td><td rowspan="1" colspan="1">6</td><td rowspan="1" colspan="1">-</td><td rowspan="1" colspan="1">23</td><td rowspan="1" colspan="1">7</td><td rowspan="1" colspan="1">4</td></tr><tr><td rowspan="1" colspan="1"><bold>CIL</bold></td><td rowspan="1" colspan="11"/></tr><tr><td rowspan="1" colspan="1"><italic>X</italic>‾  ± <italic>SD</italic></td><td rowspan="1" colspan="1">15.6 ± 0.4**</td><td rowspan="1" colspan="1">12.8</td><td rowspan="1" colspan="1">12.3 ± 0.3</td><td rowspan="1" colspan="1">11.1 ± 0.3</td><td rowspan="1" colspan="1">11.1</td><td rowspan="1" colspan="1">10.9 ± 0.1</td><td rowspan="1" colspan="1">11.9 ± 0.3</td><td rowspan="1" colspan="1">-</td><td rowspan="1" colspan="1">13.3 ± 0.3</td><td rowspan="1" colspan="1">18.0 ± 0.2</td><td rowspan="1" colspan="1">16.3 ± 0.5</td></tr><tr><td rowspan="1" colspan="1">Min-max</td><td rowspan="1" colspan="1">15.4–16.2</td><td rowspan="1" colspan="1">12.7–12.9</td><td rowspan="1" colspan="1">11.7–12.5</td><td rowspan="1" colspan="1">10.9–11.5</td><td rowspan="1" colspan="1">-</td><td rowspan="1" colspan="1">10.8–11.0</td><td rowspan="1" colspan="1">11.5–12.4</td><td rowspan="1" colspan="1">-</td><td rowspan="1" colspan="1">12.8–13.8</td><td rowspan="1" colspan="1">17.7–18.3</td><td rowspan="1" colspan="1">15.6–16.6</td></tr><tr><td rowspan="1" colspan="1"><italic>n</italic></td><td rowspan="1" colspan="1">4</td><td rowspan="1" colspan="1">2</td><td rowspan="1" colspan="1">12</td><td rowspan="1" colspan="1">3</td><td rowspan="1" colspan="1">1</td><td rowspan="1" colspan="1">3</td><td rowspan="1" colspan="1">6</td><td rowspan="1" colspan="1">-</td><td rowspan="1" colspan="1">23</td><td rowspan="1" colspan="1">7</td><td rowspan="1" colspan="1">4</td></tr><tr><td rowspan="1" colspan="1"><bold>CCL</bold></td><td rowspan="1" colspan="11"/></tr><tr><td rowspan="1" colspan="1"><italic>X</italic>‾  ± <italic>SD</italic></td><td rowspan="1" colspan="1">16.0</td><td rowspan="1" colspan="1">12.4 </td><td rowspan="1" colspan="1">11.9 ± 0.4</td><td rowspan="1" colspan="1">10.9 ± 0.3</td><td rowspan="1" colspan="1">10.7</td><td rowspan="1" colspan="1">10.8 ± 0.3</td><td rowspan="1" colspan="1">11.5 ± 0.3</td><td rowspan="1" colspan="1">-</td><td rowspan="1" colspan="1">12.9 ± 0.3</td><td rowspan="1" colspan="1">17.5 ± 0.3</td><td rowspan="1" colspan="1">15.8 ± 0.4</td></tr><tr><td rowspan="1" colspan="1">Min-max</td><td rowspan="1" colspan="1">-</td><td rowspan="1" colspan="1">12.4–12.4</td><td rowspan="1" colspan="1">11.0–12.2</td><td rowspan="1" colspan="1">10.7–11.2</td><td rowspan="1" colspan="1">-</td><td rowspan="1" colspan="1">10.5–11.0</td><td rowspan="1" colspan="1">11.1–12.0</td><td rowspan="1" colspan="1">-</td><td rowspan="1" colspan="1">12.3–13.4</td><td rowspan="1" colspan="1">17.1–17.9</td><td rowspan="1" colspan="1">15.3–16.3</td></tr><tr><td rowspan="1" colspan="1"><italic>n</italic></td><td rowspan="1" colspan="1">1</td><td rowspan="1" colspan="1">2</td><td rowspan="1" colspan="1">13</td><td rowspan="1" colspan="1">3</td><td rowspan="1" colspan="1">1</td><td rowspan="1" colspan="1">3</td><td rowspan="1" colspan="1">7</td><td rowspan="1" colspan="1">-</td><td rowspan="1" colspan="1">24</td><td rowspan="1" colspan="1">7</td><td rowspan="1" colspan="1">4</td></tr><tr><td rowspan="1" colspan="1"><bold>Palatal length</bold></td><td rowspan="1" colspan="11"/></tr><tr><td rowspan="1" colspan="1"><italic>X</italic>‾  ± <italic>SD</italic></td><td rowspan="1" colspan="1">5.9 ± 0.4**</td><td rowspan="1" colspan="1">5.3</td><td rowspan="1" colspan="1">4.8 ± 0.2</td><td rowspan="1" colspan="1">4.4 ± 0.1</td><td rowspan="1" colspan="1">-</td><td rowspan="1" colspan="1">4.6 ± 0.2</td><td rowspan="1" colspan="1">4.8 ± 0.5</td><td rowspan="1" colspan="1">-</td><td rowspan="1" colspan="1">5.2 ± 0.3</td><td rowspan="1" colspan="1">7.1 ± 0.1</td><td rowspan="1" colspan="1">6.5 ± 0.5</td></tr><tr><td rowspan="1" colspan="1">Min-max</td><td rowspan="1" colspan="1">5.5–6.5</td><td rowspan="1" colspan="1">5.1–5.5</td><td rowspan="1" colspan="1">4.4–5.3</td><td rowspan="1" colspan="1">4.3–4.5</td><td rowspan="1" colspan="1">-</td><td rowspan="1" colspan="1">4.4–4.8</td><td rowspan="1" colspan="1">4.4–5.5</td><td rowspan="1" colspan="1">-</td><td rowspan="1" colspan="1">4.8– 6.0</td><td rowspan="1" colspan="1">6.9–7.3</td><td rowspan="1" colspan="1">6.1–7.2</td></tr><tr><td rowspan="1" colspan="1"><italic>n</italic></td><td rowspan="1" colspan="1">4</td><td rowspan="1" colspan="1">2</td><td rowspan="1" colspan="1">13</td><td rowspan="1" colspan="1">3</td><td rowspan="1" colspan="1">-</td><td rowspan="1" colspan="1">3</td><td rowspan="1" colspan="1">4</td><td rowspan="1" colspan="1">-</td><td rowspan="1" colspan="1">22</td><td rowspan="1" colspan="1">7</td><td rowspan="1" colspan="1">4</td></tr><tr><td rowspan="1" colspan="1"><bold>ZB</bold></td><td rowspan="1" colspan="11"/></tr><tr><td rowspan="1" colspan="1"><italic>X</italic>‾  ± <italic>SD</italic></td><td rowspan="1" colspan="1">11.4 ± 0.5**</td><td rowspan="1" colspan="1">9.5</td><td rowspan="1" colspan="1">9.0 ± 0.2</td><td rowspan="1" colspan="1">8.3 ± 0.2</td><td rowspan="1" colspan="1">8.5</td><td rowspan="1" colspan="1">8.2</td><td rowspan="1" colspan="1">8.6 ± 0.2</td><td rowspan="1" colspan="1">-</td><td rowspan="1" colspan="1">10.2 ± 0.3</td><td rowspan="1" colspan="1">13.1 ± 0.4</td><td rowspan="1" colspan="1">12.0 ± 0.4</td></tr><tr><td rowspan="1" colspan="1">Min-max</td><td rowspan="1" colspan="1">11.0–11.9</td><td rowspan="1" colspan="1">9.4–9.5</td><td rowspan="1" colspan="1">8.6–9.2</td><td rowspan="1" colspan="1">8.1–8.4</td><td rowspan="1" colspan="1">-</td><td rowspan="1" colspan="1">8.0–8.3</td><td rowspan="1" colspan="1">8.4–8.9</td><td rowspan="1" colspan="1">-</td><td rowspan="1" colspan="1">9.5–10.9</td><td rowspan="1" colspan="1">12.7–13.8</td><td rowspan="1" colspan="1">11.5–12.3</td></tr><tr><td rowspan="1" colspan="1"><italic>n</italic></td><td rowspan="1" colspan="1">4</td><td rowspan="1" colspan="1">2</td><td rowspan="1" colspan="1">10</td><td rowspan="1" colspan="1">3</td><td rowspan="1" colspan="1">1</td><td rowspan="1" colspan="1">2</td><td rowspan="1" colspan="1">7</td><td rowspan="1" colspan="1">-</td><td rowspan="1" colspan="1">23</td><td rowspan="1" colspan="1">7</td><td rowspan="1" colspan="1">4</td></tr><tr><td rowspan="1" colspan="1"><bold>Mastoid width</bold></td><td rowspan="1" colspan="11"/></tr><tr><td rowspan="1" colspan="1"><italic>X</italic>‾  ± <italic>SD</italic></td><td rowspan="1" colspan="1">9.6 ± 0.2**</td><td rowspan="1" colspan="1">8.4</td><td rowspan="1" colspan="1">8.2 ± 0.3</td><td rowspan="1" colspan="1">7.5 ± 0.1</td><td rowspan="1" colspan="1">7.3</td><td rowspan="1" colspan="1">7.3 ± 0.2</td><td rowspan="1" colspan="1">7.7 ± 0.2</td><td rowspan="1" colspan="1">-</td><td rowspan="1" colspan="1">8.9 ± 0.2</td><td rowspan="1" colspan="1">11.5 ± 1.0</td><td rowspan="1" colspan="1">10.2 ± 0.4</td></tr><tr><td rowspan="1" colspan="1">Min-max</td><td rowspan="1" colspan="1">9.5–9.9</td><td rowspan="1" colspan="1">8.4 – 8.4</td><td rowspan="1" colspan="1">7.9–8.5</td><td rowspan="1" colspan="1">7.4–7.6</td><td rowspan="1" colspan="1">-</td><td rowspan="1" colspan="1">7.1–7.4</td><td rowspan="1" colspan="1">7.5–8.0</td><td rowspan="1" colspan="1">-</td><td rowspan="1" colspan="1">8.4–9.4</td><td rowspan="1" colspan="1">9.3–12.3</td><td rowspan="1" colspan="1">9.6–10.5</td></tr><tr><td rowspan="1" colspan="1"><italic>n</italic></td><td rowspan="1" colspan="1">4</td><td rowspan="1" colspan="1">2</td><td rowspan="1" colspan="1">12</td><td rowspan="1" colspan="1">3</td><td rowspan="1" colspan="1">1</td><td rowspan="1" colspan="1">3</td><td rowspan="1" colspan="1">7</td><td rowspan="1" colspan="1">-</td><td rowspan="1" colspan="1">23</td><td rowspan="1" colspan="1">7</td><td rowspan="1" colspan="1">4</td></tr><tr><td rowspan="1" colspan="1"><bold>BBC</bold></td><td rowspan="1" colspan="11"/></tr><tr><td rowspan="1" colspan="1"><italic>X</italic>‾  ± <italic>SD</italic></td><td rowspan="1" colspan="1">8.7 ± 0.3**</td><td rowspan="1" colspan="1">7.8</td><td rowspan="1" colspan="1">7.6 ± 0.2</td><td rowspan="1" colspan="1">6.9 ± 0.1</td><td rowspan="1" colspan="1">6.8</td><td rowspan="1" colspan="1">6.8 ± 0.1</td><td rowspan="1" colspan="1">7.2 ± 0.3</td><td rowspan="1" colspan="1">-</td><td rowspan="1" colspan="1">8.0 ± 0.2</td><td rowspan="1" colspan="1">9.2 ± 0.2</td><td rowspan="1" colspan="1">8.3 ± 0.2</td></tr><tr><td rowspan="1" colspan="1">Min-max</td><td rowspan="1" colspan="1">8.5–9.0</td><td rowspan="1" colspan="1">7.7–7.9</td><td rowspan="1" colspan="1">7.4–8.0</td><td rowspan="1" colspan="1">6.9–7.0</td><td rowspan="1" colspan="1">-</td><td rowspan="1" colspan="1">6.7–6.9</td><td rowspan="1" colspan="1">6.8–7.4</td><td rowspan="1" colspan="1">-</td><td rowspan="1" colspan="1">7.6–8.4</td><td rowspan="1" colspan="1">8.8–9.4</td><td rowspan="1" colspan="1">8.1–8.5</td></tr><tr><td rowspan="1" colspan="1"><italic>n</italic></td><td rowspan="1" colspan="1">4</td><td rowspan="1" colspan="1">2</td><td rowspan="1" colspan="1">12</td><td rowspan="1" colspan="1">3</td><td rowspan="1" colspan="1">1</td><td rowspan="1" colspan="1">3</td><td rowspan="1" colspan="1">7</td><td rowspan="1" colspan="1">-</td><td rowspan="1" colspan="1">24</td><td rowspan="1" colspan="1">7</td><td rowspan="1" colspan="1">4</td></tr><tr><td rowspan="1" colspan="1"><bold>HBC</bold></td><td rowspan="1" colspan="11"/></tr><tr><td rowspan="1" colspan="1"><italic>X</italic>‾  ± <italic>SD</italic></td><td rowspan="1" colspan="1">6.9 ± 0.3**</td><td rowspan="1" colspan="1">5.8</td><td rowspan="1" colspan="1">5.7 ± 0.2</td><td rowspan="1" colspan="1">5.1 ± 0.1</td><td rowspan="1" colspan="1">4.9</td><td rowspan="1" colspan="1">5.1 ± 0.1</td><td rowspan="1" colspan="1">5.4 ± 0.2</td><td rowspan="1" colspan="1">-</td><td rowspan="1" colspan="1">6.0 ± 0.1</td><td rowspan="1" colspan="1">8.2 ± 0.3</td><td rowspan="1" colspan="1">6.8 ± 0.5</td></tr><tr><td rowspan="1" colspan="1">Min-max</td><td rowspan="1" colspan="1">6.6–7.3</td><td rowspan="1" colspan="1">5.8 – 5.8</td><td rowspan="1" colspan="1">5.5–6.0</td><td rowspan="1" colspan="1">4.9–5.2</td><td rowspan="1" colspan="1">-</td><td rowspan="1" colspan="1">5.0–5.2</td><td rowspan="1" colspan="1">5.1–5.6</td><td rowspan="1" colspan="1">-</td><td rowspan="1" colspan="1">5.7–6.2</td><td rowspan="1" colspan="1">7.7–8.6</td><td rowspan="1" colspan="1">6.1–7.1</td></tr><tr><td rowspan="1" colspan="1"><italic>n</italic></td><td rowspan="1" colspan="1">4</td><td rowspan="1" colspan="1">2</td><td rowspan="1" colspan="1">11</td><td rowspan="1" colspan="1">3</td><td rowspan="1" colspan="1">1</td><td rowspan="1" colspan="1">3</td><td rowspan="1" colspan="1">7</td><td rowspan="1" colspan="1">-</td><td rowspan="1" colspan="1">23</td><td rowspan="1" colspan="1">7</td><td rowspan="1" colspan="1">4</td></tr><tr><td rowspan="1" colspan="1"><bold>Interorbital width</bold></td><td rowspan="1" colspan="11"/></tr><tr><td rowspan="1" colspan="1"><italic>X</italic>‾  ± <italic>SD</italic></td><td rowspan="1" colspan="1">6.4 ± 0.2**</td><td rowspan="1" colspan="1">5.7</td><td rowspan="1" colspan="1">5.4 ± 0.1</td><td rowspan="1" colspan="1">4.6 ± 0.1</td><td rowspan="1" colspan="1">4.6</td><td rowspan="1" colspan="1">4.6 ± 0.2</td><td rowspan="1" colspan="1">5.3 ± 0.1</td><td rowspan="1" colspan="1">-</td><td rowspan="1" colspan="1">6.0 ± 0.3</td><td rowspan="1" colspan="1">8.1 ± 0.3</td><td rowspan="1" colspan="1">7.1 ± 0.4</td></tr><tr><td rowspan="1" colspan="1">Min-max</td><td rowspan="1" colspan="1">6.2–6.7</td><td rowspan="1" colspan="1">5.6–5.8</td><td rowspan="1" colspan="1">5.3–5.6</td><td rowspan="1" colspan="1">4.6–4.7</td><td rowspan="1" colspan="1">-</td><td rowspan="1" colspan="1">4.4–4.7</td><td rowspan="1" colspan="1">5.1–5.4</td><td rowspan="1" colspan="1">-</td><td rowspan="1" colspan="1">5.6–6.9</td><td rowspan="1" colspan="1">7.6–8.4</td><td rowspan="1" colspan="1">6.5–7.3</td></tr><tr><td rowspan="1" colspan="1"><italic>n</italic></td><td rowspan="1" colspan="1">4</td><td rowspan="1" colspan="1">2</td><td rowspan="1" colspan="1">12</td><td rowspan="1" colspan="1">3</td><td rowspan="1" colspan="1">1</td><td rowspan="1" colspan="1">3</td><td rowspan="1" colspan="1">7</td><td rowspan="1" colspan="1">-</td><td rowspan="1" colspan="1">23</td><td rowspan="1" colspan="1">7</td><td rowspan="1" colspan="1">4</td></tr><tr><td rowspan="1" colspan="1"><bold>POP</bold></td><td rowspan="1" colspan="11"/></tr><tr><td rowspan="1" colspan="1"><italic>X</italic>‾  ± <italic>SD</italic></td><td rowspan="1" colspan="1">6.4 ± .3**</td><td rowspan="1" colspan="1">5.8</td><td rowspan="1" colspan="1">5.5 ± 0.1</td><td rowspan="1" colspan="1">4.9 ± 0.1</td><td rowspan="1" colspan="1">4.7</td><td rowspan="1" colspan="1">4.6 ± 0.3</td><td rowspan="1" colspan="1">5.3 ± 0.1</td><td rowspan="1" colspan="1">-</td><td rowspan="1" colspan="1">6.0 ± 0.2</td><td rowspan="1" colspan="1">7.9 ± 0.2</td><td rowspan="1" colspan="1">6.9 ± 0.3</td></tr><tr><td rowspan="1" colspan="1">Min-max</td><td rowspan="1" colspan="1">6.1–6.9</td><td rowspan="1" colspan="1">5.8–5.8</td><td rowspan="1" colspan="1">5.3–5.8</td><td rowspan="1" colspan="1">4.8–5.0</td><td rowspan="1" colspan="1">-</td><td rowspan="1" colspan="1">4.4–4.9</td><td rowspan="1" colspan="1">5.1–5.5</td><td rowspan="1" colspan="1">-</td><td rowspan="1" colspan="1">5.7–6.4</td><td rowspan="1" colspan="1">7.6–8.2</td><td rowspan="1" colspan="1">6.5–7.3</td></tr><tr><td rowspan="1" colspan="1"><italic>n</italic></td><td rowspan="1" colspan="1">4</td><td rowspan="1" colspan="1">2</td><td rowspan="1" colspan="1">12</td><td rowspan="1" colspan="1">3</td><td rowspan="1" colspan="1">1</td><td rowspan="1" colspan="1">3</td><td rowspan="1" colspan="1">7</td><td rowspan="1" colspan="1">-</td><td rowspan="1" colspan="1">23</td><td rowspan="1" colspan="1">7</td><td rowspan="1" colspan="1">4</td></tr><tr><td rowspan="1" colspan="1"><bold>POC</bold></td><td rowspan="1" colspan="11"/></tr><tr><td rowspan="1" colspan="1"><italic>X</italic>‾  ± <italic>SD</italic></td><td rowspan="1" colspan="1">4.8 ± 0.1**</td><td rowspan="1" colspan="1">4.7</td><td rowspan="1" colspan="1">4.8 ± 0.4</td><td rowspan="1" colspan="1">4.3 ± 0.0</td><td rowspan="1" colspan="1">4.4</td><td rowspan="1" colspan="1">4.1 ± 0.1</td><td rowspan="1" colspan="1">4.2 ± 0.2</td><td rowspan="1" colspan="1">-</td><td rowspan="1" colspan="1">4.6 ± 0.1</td><td rowspan="1" colspan="1">5.0 ± 0.2</td><td rowspan="1" colspan="1">4.3 ± 0.2</td></tr><tr><td rowspan="1" colspan="1">Min-max</td><td rowspan="1" colspan="1">4.7–5.0</td><td rowspan="1" colspan="1">4.5–4.8</td><td rowspan="1" colspan="1">4.5–5.9</td><td rowspan="1" colspan="1">4.3–4.3</td><td rowspan="1" colspan="1">-</td><td rowspan="1" colspan="1">4.0–4.1</td><td rowspan="1" colspan="1">3.9–4.4</td><td rowspan="1" colspan="1">-</td><td rowspan="1" colspan="1">4.2–4.8</td><td rowspan="1" colspan="1">4.6–5.2</td><td rowspan="1" colspan="1">4.1–4.5</td></tr><tr><td rowspan="1" colspan="1"><italic>n</italic></td><td rowspan="1" colspan="1">4</td><td rowspan="1" colspan="1">2</td><td rowspan="1" colspan="1">12</td><td rowspan="1" colspan="1">3</td><td rowspan="1" colspan="1">1</td><td rowspan="1" colspan="1">3</td><td rowspan="1" colspan="1">7</td><td rowspan="1" colspan="1">-</td><td rowspan="1" colspan="1">24</td><td rowspan="1" colspan="1">7</td><td rowspan="1" colspan="1">4</td></tr><tr><td rowspan="1" colspan="1"><bold>M<sup>3</sup>-M<sup>3</sup></bold></td><td rowspan="1" colspan="11"/></tr><tr><td rowspan="1" colspan="1"><italic>X</italic>‾  ± <italic>SD</italic></td><td rowspan="1" colspan="1">8.0 ± 0.3**</td><td rowspan="1" colspan="1">6.5</td><td rowspan="1" colspan="1">6.0 ± 0.2</td><td rowspan="1" colspan="1">5.4 ± 0.3</td><td rowspan="1" colspan="1">5.6</td><td rowspan="1" colspan="1">5.2 ± 0.1</td><td rowspan="1" colspan="1">5.8 ± 0.2</td><td rowspan="1" colspan="1">-</td><td rowspan="1" colspan="1">6.8 ± 0.2</td><td rowspan="1" colspan="1">8.5 ± 0.2</td><td rowspan="1" colspan="1">7.7 ± 0.1</td></tr><tr><td rowspan="1" colspan="1">Min-max</td><td rowspan="1" colspan="1">7.5–8.2</td><td rowspan="1" colspan="1">6.4–6.5</td><td rowspan="1" colspan="1">5.8–6.2</td><td rowspan="1" colspan="1">5.2–5.7</td><td rowspan="1" colspan="1">-</td><td rowspan="1" colspan="1">5.2–5.3</td><td rowspan="1" colspan="1">5.5–6.1</td><td rowspan="1" colspan="1">-</td><td rowspan="1" colspan="1">6.6–7.2</td><td rowspan="1" colspan="1">8.3–8.7</td><td rowspan="1" colspan="1">7.6–7.9</td></tr><tr><td rowspan="1" colspan="1"><italic>n</italic></td><td rowspan="1" colspan="1">4</td><td rowspan="1" colspan="1">2</td><td rowspan="1" colspan="1">12</td><td rowspan="1" colspan="1">3</td><td rowspan="1" colspan="1">1</td><td rowspan="1" colspan="1">3</td><td rowspan="1" colspan="1">7</td><td rowspan="1" colspan="1">-</td><td rowspan="1" colspan="1">23</td><td rowspan="1" colspan="1">7</td><td rowspan="1" colspan="1">4</td></tr><tr><td rowspan="1" colspan="1"><bold>C-M<sup>3</sup></bold></td><td rowspan="1" colspan="11"/></tr><tr><td rowspan="1" colspan="1"><italic>X</italic>‾  ± <italic>SD</italic></td><td rowspan="1" colspan="1">6.0 ± 0.2**</td><td rowspan="1" colspan="1">4.4</td><td rowspan="1" colspan="1">4.1 ± 0.1</td><td rowspan="1" colspan="1">3.9 ± 0.1</td><td rowspan="1" colspan="1">4.0</td><td rowspan="1" colspan="1">3.8 ± 0.1</td><td rowspan="1" colspan="1">4.1 ± 0.1</td><td rowspan="1" colspan="1">-</td><td rowspan="1" colspan="1">4.7 ± 0.1</td><td rowspan="1" colspan="1">6.6 ± 0.1</td><td rowspan="1" colspan="1">5.9 ± 0.2</td></tr><tr><td rowspan="1" colspan="1">Min-max</td><td rowspan="1" colspan="1">5.8–6.2</td><td rowspan="1" colspan="1">4.3–4.4</td><td rowspan="1" colspan="1">3.9–4.2</td><td rowspan="1" colspan="1">3.8–4.0</td><td rowspan="1" colspan="1">-</td><td rowspan="1" colspan="1">3.7–3.9</td><td rowspan="1" colspan="1">4.0–4.2</td><td rowspan="1" colspan="1">-</td><td rowspan="1" colspan="1">4.5–5.0</td><td rowspan="1" colspan="1">6.5–6.7</td><td rowspan="1" colspan="1">5.7–6.0</td></tr><tr><td rowspan="1" colspan="1"><italic>n</italic></td><td rowspan="1" colspan="1">4</td><td rowspan="1" colspan="1">2</td><td rowspan="1" colspan="1">12</td><td rowspan="1" colspan="1">3</td><td rowspan="1" colspan="1">1</td><td rowspan="1" colspan="1">3</td><td rowspan="1" colspan="1">7</td><td rowspan="1" colspan="1">-</td><td rowspan="1" colspan="1">24</td><td rowspan="1" colspan="1">7</td><td rowspan="1" colspan="1">4</td></tr><tr><td rowspan="1" colspan="1"><bold>C-C</bold></td><td rowspan="1" colspan="11"/></tr><tr><td rowspan="1" colspan="1"><italic>X</italic>‾  ± <italic>SD</italic></td><td rowspan="1" colspan="1">6.0 ± 0.2**</td><td rowspan="1" colspan="1">4.8</td><td rowspan="1" colspan="1">4.3 ± 0.1</td><td rowspan="1" colspan="1">3.9 ± 0.1</td><td rowspan="1" colspan="1">3.5</td><td rowspan="1" colspan="1">3.7 ± 0.1</td><td rowspan="1" colspan="1">4.4 ± 0.2</td><td rowspan="1" colspan="1">-</td><td rowspan="1" colspan="1">4.8 ± 0.2</td><td rowspan="1" colspan="1">6.4 ± 0.2</td><td rowspan="1" colspan="1">5.7 ± 0.2</td></tr><tr><td rowspan="1" colspan="1">Min-max</td><td rowspan="1" colspan="1">5.8–6.2</td><td rowspan="1" colspan="1">4.8–4.9</td><td rowspan="1" colspan="1">4.1–4.5</td><td rowspan="1" colspan="1">3.9–4.0</td><td rowspan="1" colspan="1">-</td><td rowspan="1" colspan="1">3.6–3.8</td><td rowspan="1" colspan="1">4.0–4.6</td><td rowspan="1" colspan="1">-</td><td rowspan="1" colspan="1">4.4–5.2</td><td rowspan="1" colspan="1">6.2–6.6</td><td rowspan="1" colspan="1">5.4–5.9</td></tr><tr><td rowspan="1" colspan="1"><italic>n</italic></td><td rowspan="1" colspan="1">4</td><td rowspan="1" colspan="1">2</td><td rowspan="1" colspan="1">12</td><td rowspan="1" colspan="1">3</td><td rowspan="1" colspan="1">1</td><td rowspan="1" colspan="1">3</td><td rowspan="1" colspan="1">7</td><td rowspan="1" colspan="1">-</td><td rowspan="1" colspan="1">23</td><td rowspan="1" colspan="1">7</td><td rowspan="1" colspan="1">4</td></tr><tr><td rowspan="1" colspan="1"><bold>Mandible</bold></td><td rowspan="1" colspan="11"/></tr><tr><td rowspan="1" colspan="1"><italic>X</italic>‾  ± <italic>SD</italic></td><td rowspan="1" colspan="1">12.3 ± 0.5**</td><td rowspan="1" colspan="1">9.6</td><td rowspan="1" colspan="1">9.0 ± 0.2</td><td rowspan="1" colspan="1">8.3 ± 0.2</td><td rowspan="1" colspan="1">8.2</td><td rowspan="1" colspan="1">8.6 ± 0.5</td><td rowspan="1" colspan="1">8.7 ± 0.3</td><td rowspan="1" colspan="1">-</td><td rowspan="1" colspan="1">10.1 ± 0.2</td><td rowspan="1" colspan="1">14.1 ± 0.3</td><td rowspan="1" colspan="1">12.7 ± 0.2</td></tr><tr><td rowspan="1" colspan="1">Min-max</td><td rowspan="1" colspan="1">11.6–12.7</td><td rowspan="1" colspan="1">9.6–9.6</td><td rowspan="1" colspan="1">8.7–9.3</td><td rowspan="1" colspan="1">8.2–8.5</td><td rowspan="1" colspan="1">-</td><td rowspan="1" colspan="1">8.2–9.1</td><td rowspan="1" colspan="1">8.4–9.1</td><td rowspan="1" colspan="1">-</td><td rowspan="1" colspan="1">9.8–10.5</td><td rowspan="1" colspan="1">13.6–14.5</td><td rowspan="1" colspan="1">12.4–12.9</td></tr><tr><td rowspan="1" colspan="1"><italic>n</italic></td><td rowspan="1" colspan="1">4</td><td rowspan="1" colspan="1">2</td><td rowspan="1" colspan="1">11</td><td rowspan="1" colspan="1">3</td><td rowspan="1" colspan="1">1</td><td rowspan="1" colspan="1">3</td><td rowspan="1" colspan="1">7</td><td rowspan="1" colspan="1">-</td><td rowspan="1" colspan="1">24</td><td rowspan="1" colspan="1">7</td><td rowspan="1" colspan="1">4</td></tr><tr><td rowspan="1" colspan="1"><bold>c-m<sub>3</sub></bold></td><td rowspan="1" colspan="11"/></tr><tr><td rowspan="1" colspan="1"><italic>X</italic>‾  ± <italic>SD</italic></td><td rowspan="1" colspan="1">6.7 ± 0.2**</td><td rowspan="1" colspan="1">5.0</td><td rowspan="1" colspan="1">4.6 ± 0.2</td><td rowspan="1" colspan="1">4.1 ± 0.3</td><td rowspan="1" colspan="1">4.4</td><td rowspan="1" colspan="1">4.3 ± 0.4</td><td rowspan="1" colspan="1">4.5 ± 0.2</td><td rowspan="1" colspan="1">-</td><td rowspan="1" colspan="1">5.3 ± 0.2</td><td rowspan="1" colspan="1">7.5 ± 0.2</td><td rowspan="1" colspan="1">6.6 ± 0.1</td></tr><tr><td rowspan="1" colspan="1">Min-max</td><td rowspan="1" colspan="1">6.4–6.9</td><td rowspan="1" colspan="1">4.9–5.1</td><td rowspan="1" colspan="1">4.3–4.9</td><td rowspan="1" colspan="1">3.9–4.5</td><td rowspan="1" colspan="1">-</td><td rowspan="1" colspan="1">4.0–4.8</td><td rowspan="1" colspan="1">4.2–4.7</td><td rowspan="1" colspan="1">-</td><td rowspan="1" colspan="1">5.1–5.6</td><td rowspan="1" colspan="1">7.2–7.7</td><td rowspan="1" colspan="1">6.5–6.8</td></tr><tr><td rowspan="1" colspan="1"><italic>n</italic></td><td rowspan="1" colspan="1">4</td><td rowspan="1" colspan="1">2</td><td rowspan="1" colspan="1">11</td><td rowspan="1" colspan="1">3</td><td rowspan="1" colspan="1">1</td><td rowspan="1" colspan="1">3</td><td rowspan="1" colspan="1">7</td><td rowspan="1" colspan="1">-</td><td rowspan="1" colspan="1">24</td><td rowspan="1" colspan="1">7</td><td rowspan="1" colspan="1">4</td></tr><tr><td rowspan="1" colspan="1"><bold>Height of the upper canine</bold></td><td rowspan="1" colspan="11"/></tr><tr><td rowspan="1" colspan="1"><italic>X</italic>‾ ± <italic>SD</italic></td><td rowspan="1" colspan="1">2.8</td><td rowspan="1" colspan="1">2.2</td><td rowspan="1" colspan="1">1.9 ± 0.1</td><td rowspan="1" colspan="1">1.3 ± 0.1</td><td rowspan="1" colspan="1">1.4</td><td rowspan="1" colspan="1">1.2 ± 0.1</td><td rowspan="1" colspan="1">1.8 ± 0.1</td><td rowspan="1" colspan="1">-</td><td rowspan="1" colspan="1">2.2 ± 0.2</td><td rowspan="1" colspan="1">3.5 ± 0.4</td><td rowspan="1" colspan="1">3.1 ± 0.2</td></tr><tr><td rowspan="1" colspan="1">Min-max</td><td rowspan="1" colspan="1">-</td><td rowspan="1" colspan="1">2.1–2.2</td><td rowspan="1" colspan="1">1.7–2.1</td><td rowspan="1" colspan="1">1.2–1.4</td><td rowspan="1" colspan="1">-</td><td rowspan="1" colspan="1">1.1–1.3</td><td rowspan="1" colspan="1">1.6–1.9</td><td rowspan="1" colspan="1">-</td><td rowspan="1" colspan="1">1.8–2.4</td><td rowspan="1" colspan="1">2.9–3.9</td><td rowspan="1" colspan="1">2.9–3.4</td></tr><tr><td rowspan="1" colspan="1"><italic>n</italic></td><td rowspan="1" colspan="1">1</td><td rowspan="1" colspan="1">2</td><td rowspan="1" colspan="1">12</td><td rowspan="1" colspan="1">3</td><td rowspan="1" colspan="1">1</td><td rowspan="1" colspan="1">3</td><td rowspan="1" colspan="1">6</td><td rowspan="1" colspan="1">-</td><td rowspan="1" colspan="1">22</td><td rowspan="1" colspan="1">7</td><td rowspan="1" colspan="1">4</td></tr><tr><td rowspan="1" colspan="1"><bold>Thickness of the upper canine</bold></td><td rowspan="1" colspan="11"/></tr><tr><td rowspan="1" colspan="1"><italic>X</italic>‾  ± <italic>SD</italic></td><td rowspan="1" colspan="1">1.3</td><td rowspan="1" colspan="1">0.9</td><td rowspan="1" colspan="1">0.8 ± 0.2</td><td rowspan="1" colspan="1">0.7 ± 0.1</td><td rowspan="1" colspan="1">0.7</td><td rowspan="1" colspan="1">0.7 ± 0.1</td><td rowspan="1" colspan="1">0.8 ± 0</td><td rowspan="1" colspan="1">-</td><td rowspan="1" colspan="1">0.9 ± 0.1</td><td rowspan="1" colspan="1">1.6 ± 0.2</td><td rowspan="1" colspan="1">1.2 ± 0.1</td></tr><tr><td rowspan="1" colspan="1">Min-max</td><td rowspan="1" colspan="1">-</td><td rowspan="1" colspan="1">0.9–0.9</td><td rowspan="1" colspan="1">0.5–1.0</td><td rowspan="1" colspan="1">0.6–0.8</td><td rowspan="1" colspan="1">-</td><td rowspan="1" colspan="1">0.6–0.7</td><td rowspan="1" colspan="1">0.8–0.8</td><td rowspan="1" colspan="1">-</td><td rowspan="1" colspan="1">0.7–1.0</td><td rowspan="1" colspan="1">1.4–1.9</td><td rowspan="1" colspan="1">1.2–1.4</td></tr><tr><td rowspan="1" colspan="1"><italic>n</italic></td><td rowspan="1" colspan="1">1</td><td rowspan="1" colspan="1">2</td><td rowspan="1" colspan="1">12</td><td rowspan="1" colspan="1">3</td><td rowspan="1" colspan="1">1</td><td rowspan="1" colspan="1">3</td><td rowspan="1" colspan="1">6</td><td rowspan="1" colspan="1">-</td><td rowspan="1" colspan="1">23</td><td rowspan="1" colspan="1">7</td><td rowspan="1" colspan="1">4</td></tr><tr><td rowspan="1" colspan="1"><bold>WM<sup>3</sup></bold></td><td rowspan="1" colspan="11"/></tr><tr><td rowspan="1" colspan="1"><italic>X</italic>‾  ± <italic>SD</italic></td><td rowspan="1" colspan="1">1.9</td><td rowspan="1" colspan="1">1.5</td><td rowspan="1" colspan="1">1.4 ± 0.1</td><td rowspan="1" colspan="1">1.3 ± 0.1</td><td rowspan="1" colspan="1">1.4</td><td rowspan="1" colspan="1">1.3 ± 0</td><td rowspan="1" colspan="1">1.4 ± 0.1</td><td rowspan="1" colspan="1">-</td><td rowspan="1" colspan="1">1.4 <bold>±</bold> 0.1</td><td rowspan="1" colspan="1">2.2 ± 0.2</td><td rowspan="1" colspan="1">2.0 ± 0.1</td></tr><tr><td rowspan="1" colspan="1">Min-max</td><td rowspan="1" colspan="1">-</td><td rowspan="1" colspan="1">1.5–1.5</td><td rowspan="1" colspan="1">1.4–1.5</td><td rowspan="1" colspan="1">1.2–1.4</td><td rowspan="1" colspan="1">-</td><td rowspan="1" colspan="1">1.3–1.3</td><td rowspan="1" colspan="1">1.3–1.4</td><td rowspan="1" colspan="1">-</td><td rowspan="1" colspan="1">1.6–2.0</td><td rowspan="1" colspan="1">2.1–2.5</td><td rowspan="1" colspan="1">1.9–2.0</td></tr><tr><td rowspan="1" colspan="1"><italic>n</italic></td><td rowspan="1" colspan="1">1</td><td rowspan="1" colspan="1">2</td><td rowspan="1" colspan="1">12</td><td rowspan="1" colspan="1">3</td><td rowspan="1" colspan="1">1</td><td rowspan="1" colspan="1">3</td><td rowspan="1" colspan="1">7</td><td rowspan="1" colspan="1">-</td><td rowspan="1" colspan="1">24</td><td rowspan="1" colspan="1">7</td><td rowspan="1" colspan="1">4</td></tr><tr><td rowspan="1" colspan="1"><bold>WM<sup>2</sup></bold></td><td rowspan="1" colspan="11"/></tr><tr><td rowspan="1" colspan="1"><italic>X</italic>‾  ± <italic>SD</italic></td><td rowspan="1" colspan="1">2.4</td><td rowspan="1" colspan="1">1.7</td><td rowspan="1" colspan="1">1.5 ± 0.1</td><td rowspan="1" colspan="1">1.3 ± 0.1</td><td rowspan="1" colspan="1">1.5</td><td rowspan="1" colspan="1">1.3 ± 0</td><td rowspan="1" colspan="1">1.5 ± 0.1</td><td rowspan="1" colspan="1">-</td><td rowspan="1" colspan="1">1.8 ± 0.1</td><td rowspan="1" colspan="1">2.3 ± 0.1</td><td rowspan="1" colspan="1">2.3 ± 0.2</td></tr><tr><td rowspan="1" colspan="1">Min-max</td><td rowspan="1" colspan="1">-</td><td rowspan="1" colspan="1">1.6–1.8</td><td rowspan="1" colspan="1">1.4–1.5</td><td rowspan="1" colspan="1">1.2–1.3</td><td rowspan="1" colspan="1">-</td><td rowspan="1" colspan="1">1.3–1.3</td><td rowspan="1" colspan="1">1.4–1.6</td><td rowspan="1" colspan="1">-</td><td rowspan="1" colspan="1">1.6–2.0</td><td rowspan="1" colspan="1">2.1–2.4</td><td rowspan="1" colspan="1">2.1–2.4</td></tr><tr><td rowspan="1" colspan="1"><italic>n</italic></td><td rowspan="1" colspan="1">1</td><td rowspan="1" colspan="1">2</td><td rowspan="1" colspan="1">12</td><td rowspan="1" colspan="1">3</td><td rowspan="1" colspan="1">1</td><td rowspan="1" colspan="1">3</td><td rowspan="1" colspan="1">7</td><td rowspan="1" colspan="1">-</td><td rowspan="1" colspan="1">24</td><td rowspan="1" colspan="1">7</td><td rowspan="1" colspan="1">4</td></tr><tr><td rowspan="1" colspan="1"><bold>MRL</bold></td><td rowspan="1" colspan="11"/></tr><tr><td rowspan="1" colspan="1"><italic>X</italic>‾  ± <italic>SD</italic></td><td rowspan="1" colspan="1">2.9</td><td rowspan="1" colspan="1">2.1</td><td rowspan="1" colspan="1">2.1 ± 0.3</td><td rowspan="1" colspan="1">1.6 ± 0.3</td><td rowspan="1" colspan="1">2.3</td><td rowspan="1" colspan="1">1.8 ± 0.3</td><td rowspan="1" colspan="1">-</td><td rowspan="1" colspan="1">-</td><td rowspan="1" colspan="1">2.1 ± 0.2</td><td rowspan="1" colspan="1">-</td><td rowspan="1" colspan="1">-</td></tr><tr><td rowspan="1" colspan="1">Min-max</td><td rowspan="1" colspan="1">-</td><td rowspan="1" colspan="1">1.9–2.2</td><td rowspan="1" colspan="1">1.5–2.4</td><td rowspan="1" colspan="1">1.4–1.9</td><td rowspan="1" colspan="1">-</td><td rowspan="1" colspan="1">1.5–2.0</td><td rowspan="1" colspan="1">-</td><td rowspan="1" colspan="1">-</td><td rowspan="1" colspan="1">1.6–2.5</td><td rowspan="1" colspan="1">-</td><td rowspan="1" colspan="1">-</td></tr><tr><td rowspan="1" colspan="1"><italic>n</italic></td><td rowspan="1" colspan="1">1</td><td rowspan="1" colspan="1">2</td><td rowspan="1" colspan="1">12</td><td rowspan="1" colspan="1">3</td><td rowspan="1" colspan="1">1</td><td rowspan="1" colspan="1">3</td><td rowspan="1" colspan="1">-</td><td rowspan="1" colspan="1">-</td><td rowspan="1" colspan="1">23</td><td rowspan="1" colspan="1">-</td><td rowspan="1" colspan="1">-</td></tr><tr><td rowspan="1" colspan="1"><bold>I-M<sup>2</sup> alv</bold></td><td rowspan="1" colspan="11"/></tr><tr><td rowspan="1" colspan="1"><italic>X</italic>‾  ± <italic>SD</italic></td><td rowspan="1" colspan="1">6.8</td><td rowspan="1" colspan="1">4.9</td><td rowspan="1" colspan="1">4.6 ± 0.2</td><td rowspan="1" colspan="1">4.3 ± 0.3</td><td rowspan="1" colspan="1">4.3</td><td rowspan="1" colspan="1">4.3 ± 0.2</td><td rowspan="1" colspan="1">4.6 ± 0.1</td><td rowspan="1" colspan="1">-</td><td rowspan="1" colspan="1">5.2 ± 0.2</td><td rowspan="1" colspan="1">7.2 ± 0.2</td><td rowspan="1" colspan="1">6.4 ± 0.1</td></tr><tr><td rowspan="1" colspan="1">Min-max</td><td rowspan="1" colspan="1">-</td><td rowspan="1" colspan="1">4.9–4.9</td><td rowspan="1" colspan="1">4.2–4.8</td><td rowspan="1" colspan="1">4.1–4.6</td><td rowspan="1" colspan="1">-</td><td rowspan="1" colspan="1">4.1–4.4</td><td rowspan="1" colspan="1">4.4–4.8</td><td rowspan="1" colspan="1">-</td><td rowspan="1" colspan="1">4.7–5.4</td><td rowspan="1" colspan="1">6.9–7.5</td><td rowspan="1" colspan="1">6.3–6.6</td></tr><tr><td rowspan="1" colspan="1"><italic>n</italic></td><td rowspan="1" colspan="1">1</td><td rowspan="1" colspan="1">2</td><td rowspan="1" colspan="1">12</td><td rowspan="1" colspan="1">3</td><td rowspan="1" colspan="1">1</td><td rowspan="1" colspan="1">3</td><td rowspan="1" colspan="1">7</td><td rowspan="1" colspan="1">-</td><td rowspan="1" colspan="1">24</td><td rowspan="1" colspan="1">7</td><td rowspan="1" colspan="1">4</td></tr><tr><td rowspan="1" colspan="1"><bold>Mastoid width/GLS</bold></td><td rowspan="1" colspan="11"/></tr><tr><td rowspan="1" colspan="1"><italic>X</italic>‾  ± <italic>SD</italic></td><td rowspan="1" colspan="1">0.57 ± 0.01**</td><td rowspan="1" colspan="1">0.63</td><td rowspan="1" colspan="1">0.65 ± 0.01</td><td rowspan="1" colspan="1">-</td><td rowspan="1" colspan="1">0.60</td><td rowspan="1" colspan="1">0.65 ± 0.01</td><td rowspan="1" colspan="1">0.63 ± 0.01</td><td rowspan="1" colspan="1">-</td><td rowspan="1" colspan="1">0.64 ± 0.01</td><td rowspan="1" colspan="1">0.56 ± 0.04</td><td rowspan="1" colspan="1">0.57 ± 0.00</td></tr><tr><td rowspan="1" colspan="1">Min-max</td><td rowspan="1" colspan="1">0.56–0.59</td><td rowspan="1" colspan="1">0.63–0.64</td><td rowspan="1" colspan="1">0.63–0.67</td><td rowspan="1" colspan="1">-</td><td rowspan="1" colspan="1">-</td><td rowspan="1" colspan="1">0.64–0.67</td><td rowspan="1" colspan="1">0.62–0.64</td><td rowspan="1" colspan="1">-</td><td rowspan="1" colspan="1">0.61–0.66</td><td rowspan="1" colspan="1">0.46–0.60</td><td rowspan="1" colspan="1">0.56–0.57</td></tr><tr><td rowspan="1" colspan="1"><italic>n</italic></td><td rowspan="1" colspan="1">4</td><td rowspan="1" colspan="1">2</td><td rowspan="1" colspan="1">12</td><td rowspan="1" colspan="1">-</td><td rowspan="1" colspan="1">1</td><td rowspan="1" colspan="1">3</td><td rowspan="1" colspan="1">6</td><td rowspan="1" colspan="1">-</td><td rowspan="1" colspan="1">22</td><td rowspan="1" colspan="1">7</td><td rowspan="1" colspan="1">4</td></tr><tr><td rowspan="1" colspan="1"><bold>BBC/GLS</bold></td><td rowspan="1" colspan="11"/></tr><tr><td rowspan="1" colspan="1"><italic>X</italic>‾  ± <italic>SD</italic></td><td rowspan="1" colspan="1">0.52 ± 0.00**</td><td rowspan="1" colspan="1">0.59</td><td rowspan="1" colspan="1">0.60 ± 0.01</td><td rowspan="1" colspan="1">-</td><td rowspan="1" colspan="1">0.56</td><td rowspan="1" colspan="1">0.61 ± 0.01</td><td rowspan="1" colspan="1">0.58 ± 0.01</td><td rowspan="1" colspan="1">-</td><td rowspan="1" colspan="1">0.58 ± 0.01</td><td rowspan="1" colspan="1">0.45 ± 0.01</td><td rowspan="1" colspan="1">0.46 ± 0.02</td></tr><tr><td rowspan="1" colspan="1">Min-max</td><td rowspan="1" colspan="1">0.52–0.52</td><td rowspan="1" colspan="1">0.58–0.60</td><td rowspan="1" colspan="1">0.58–0.63</td><td rowspan="1" colspan="1">-</td><td rowspan="1" colspan="1">-</td><td rowspan="1" colspan="1">0.60–0.62</td><td rowspan="1" colspan="1">0.56–0.60</td><td rowspan="1" colspan="1">-</td><td rowspan="1" colspan="1">0.55–0.61</td><td rowspan="1" colspan="1">0.43–0.46</td><td rowspan="1" colspan="1">0.46–0.47</td></tr><tr><td rowspan="1" colspan="1"><italic>n</italic></td><td rowspan="1" colspan="1">4</td><td rowspan="1" colspan="1">2</td><td rowspan="1" colspan="1">12</td><td rowspan="1" colspan="1">-</td><td rowspan="1" colspan="1">1</td><td rowspan="1" colspan="1">3</td><td rowspan="1" colspan="1">6</td><td rowspan="1" colspan="1">-</td><td rowspan="1" colspan="1">23</td><td rowspan="1" colspan="1">7</td><td rowspan="1" colspan="1">4</td></tr><tr><td rowspan="1" colspan="1"><bold>HBC/GLS</bold></td><td rowspan="1" colspan="11"/></tr><tr><td rowspan="1" colspan="1"><italic>X</italic>‾  ± <italic>SD</italic></td><td rowspan="1" colspan="1">0.41 ± 0.01**</td><td rowspan="1" colspan="1">0.44</td><td rowspan="1" colspan="1">0.45 ± 0.12</td><td rowspan="1" colspan="1">-</td><td rowspan="1" colspan="1">0.40</td><td rowspan="1" colspan="1">0.46 ± 0.01</td><td rowspan="1" colspan="1">0.43 ± 0.01</td><td rowspan="1" colspan="1">-</td><td rowspan="1" colspan="1">0.43 ± 0.01</td><td rowspan="1" colspan="1">0.40 ± 0.01</td><td rowspan="1" colspan="1">0.39 ± 0.02</td></tr><tr><td rowspan="1" colspan="1">Min-max</td><td rowspan="1" colspan="1">0.41–0.42</td><td rowspan="1" colspan="1">0.43–0.44</td><td rowspan="1" colspan="1">0.43–0.47</td><td rowspan="1" colspan="1">-</td><td rowspan="1" colspan="1">-</td><td rowspan="1" colspan="1">0.45–0.46</td><td rowspan="1" colspan="1">0.42–0.45</td><td rowspan="1" colspan="1">-</td><td rowspan="1" colspan="1">0.41–0.45</td><td rowspan="1" colspan="1">0.38–0.41</td><td rowspan="1" colspan="1">0.36–0.39</td></tr><tr><td rowspan="1" colspan="1"><italic>n</italic></td><td rowspan="1" colspan="1">4</td><td rowspan="1" colspan="1">2</td><td rowspan="1" colspan="1">11</td><td rowspan="1" colspan="1">-</td><td rowspan="1" colspan="1">1</td><td rowspan="1" colspan="1">3</td><td rowspan="1" colspan="1">6</td><td rowspan="1" colspan="1">-</td><td rowspan="1" colspan="1">22</td><td rowspan="1" colspan="1">7</td><td rowspan="1" colspan="1">4</td></tr><tr><td rowspan="1" colspan="1"><bold>ZB/GLS</bold></td><td rowspan="1" colspan="11"/></tr><tr><td rowspan="1" colspan="1"><italic>X</italic>‾  ± <italic>SD</italic></td><td rowspan="1" colspan="1">0.68 ± 0.01</td><td rowspan="1" colspan="1">0.71</td><td rowspan="1" colspan="1">0.71 ± 0.03</td><td rowspan="1" colspan="1">-</td><td rowspan="1" colspan="1">0.70</td><td rowspan="1" colspan="1">0.73 </td><td rowspan="1" colspan="1">0.70 ± 0.02</td><td rowspan="1" colspan="1">-</td><td rowspan="1" colspan="1">0.73 ± 0.02</td><td rowspan="1" colspan="1">0.64 ± 0.02</td><td rowspan="1" colspan="1">0.67 ± 0.01</td></tr><tr><td rowspan="1" colspan="1">Min-max</td><td rowspan="1" colspan="1">0.67–0.69</td><td rowspan="1" colspan="1">0.71–0.71</td><td rowspan="1" colspan="1">0.68–0.77</td><td rowspan="1" colspan="1">-</td><td rowspan="1" colspan="1">-</td><td rowspan="1" colspan="1">0.72–0.75</td><td rowspan="1" colspan="1">0.67–0.73</td><td rowspan="1" colspan="1">-</td><td rowspan="1" colspan="1">0.69–0.77</td><td rowspan="1" colspan="1">0.62–0.66</td><td rowspan="1" colspan="1">0.66–0.68</td></tr><tr><td rowspan="1" colspan="1"><italic>n</italic></td><td rowspan="1" colspan="1">4</td><td rowspan="1" colspan="1">2</td><td rowspan="1" colspan="1">10</td><td rowspan="1" colspan="1">-</td><td rowspan="1" colspan="1">1</td><td rowspan="1" colspan="1">2</td><td rowspan="1" colspan="1">6</td><td rowspan="1" colspan="1">-</td><td rowspan="1" colspan="1">22</td><td rowspan="1" colspan="1">7</td><td rowspan="1" colspan="1">4</td></tr><tr><td rowspan="1" colspan="1"><bold>C-C/M<sup>3</sup>-M<sup>3</sup></bold></td><td rowspan="1" colspan="11"/></tr><tr><td rowspan="1" colspan="1"><italic>X</italic>‾  ± <italic>SD</italic></td><td rowspan="1" colspan="1">0.76 ± 0.01**</td><td rowspan="1" colspan="1">0.74</td><td rowspan="1" colspan="1">0.72 ± 0.02</td><td rowspan="1" colspan="1">-</td><td rowspan="1" colspan="1">0.63</td><td rowspan="1" colspan="1">0.71 ± 0.02</td><td rowspan="1" colspan="1">0.76 ± 0.04</td><td rowspan="1" colspan="1">-</td><td rowspan="1" colspan="1">0.70 ± 0.02</td><td rowspan="1" colspan="1">0.76 ± 0.03</td><td rowspan="1" colspan="1">0.73 ± 0.03</td></tr><tr><td rowspan="1" colspan="1">Min-max</td><td rowspan="1" colspan="1">0.74–0.77</td><td rowspan="1" colspan="1">0.73–0.76</td><td rowspan="1" colspan="1">0.69–0.76</td><td rowspan="1" colspan="1">-</td><td rowspan="1" colspan="1">-</td><td rowspan="1" colspan="1">0.69–0.73</td><td rowspan="1" colspan="1">0.69–0.82</td><td rowspan="1" colspan="1">-</td><td rowspan="1" colspan="1">0.65- 0.75</td><td rowspan="1" colspan="1">0.72–0.80</td><td rowspan="1" colspan="1">0.70–0.77</td></tr><tr><td rowspan="1" colspan="1"><italic>n</italic></td><td rowspan="1" colspan="1">4</td><td rowspan="1" colspan="1">2</td><td rowspan="1" colspan="1">12</td><td rowspan="1" colspan="1">-</td><td rowspan="1" colspan="1">1</td><td rowspan="1" colspan="1">3</td><td rowspan="1" colspan="1">7</td><td rowspan="1" colspan="1">-</td><td rowspan="1" colspan="1">23</td><td rowspan="1" colspan="1">7</td><td rowspan="1" colspan="1">4</td></tr></tbody></table><table-wrap-foot><fn><p><italic>*</italic> For cranial and dental measurements and ratios, significant size differences (based upon t-tests with p ≤ 0.05) between <italic><tp:taxon-name>Niumbaha</tp:taxon-name></italic> and <italic><tp:taxon-name>Glauconycteris</tp:taxon-name></italic> (all measured species combined) are indicated with **.</p></fn></table-wrap-foot></table-wrap></tp:treatment-sec><tp:treatment-sec sec-type="Material examined"><title>Material examined.</title><p>The collection of a new specimen of <italic><tp:taxon-name>Niumbaha superba</tp:taxon-name></italic> in South Sudan (USNM 586592) in July 2012 allowed for the examination of a live bat and for the preservation of an intact specimen in fluid. This bat was captured in a single-high ground-level mist net next to a stagnant pool of water on a rocky grasslands plateau. This plateau, located at <named-content xmlns:xlink="http://www.w3.org/1999/xlink" content-type="dwc:verbatimCoordinates" xlink:type="simple">04°52.643'N, 027°40.557'E</named-content> (elevation ~ 720 m) is surrounded by secondary thicket forest and is within the boundaries of Bangangai Game Reserve, Ezo County, Western Equatoria State. Data for previously collected specimens of <italic><tp:taxon-name>Niumbaha superba</tp:taxon-name></italic> were taken from <xref ref-type="bibr" rid="B8">Hayman (1939</xref>, 1947) and from Randolph L. Peterson’s notes, provided by Judith Eger at the Royal Ontario Museum. An additional specimen was recently collected in the Democratic Republic of the Congo and reported by <xref ref-type="bibr" rid="B7">Gembu Tungaluna (2012)</xref>.</p><p>Data for <italic><tp:taxon-name>Niumbaha superba</tp:taxon-name></italic> were compared to those of various species of <italic><tp:taxon-name>Glauconycteris</tp:taxon-name></italic>, as summarized in <xref ref-type="table" rid="T2">Table 2</xref>. Additionally, for the wingtip analysis, comparisons with other, more ‘typical’ West African vespertilionids of similar size to <italic><tp:taxon-name>Niumbaha superba</tp:taxon-name></italic> (<italic><tp:taxon-name>Scotophilus leucogaster</tp:taxon-name></italic> and <italic><tp:taxon-name>Scotophilus viridis</tp:taxon-name></italic>) were made. Species/specimens examined: <italic><tp:taxon-name>Glauconycteris alboguttata</tp:taxon-name></italic> J. A. Allen, 1917 (2): Cameroon (AMNH 236329, USNM 598588); <italic><tp:taxon-name>Glauconycteris argentata</tp:taxon-name></italic> (Dobson, 1875) (14): Cameroon (AMNH 23624, AMNH 23625, AMNH 23627, AMNH 23628), Democratic Republic of the Congo (AMNH 120328, AMNH 120332, USNM 535398), Kenya (USNM 268759), Tanzania (AMNH 55545, AMNH 55546, AMNH 55548, USNM 297476, USNM 297477, USNM 297478); <italic><tp:taxon-name>Glauconycteris beatrix</tp:taxon-name></italic> Thomas, 1901 (4): Cameroon (USNM 511928, USNM 511929), Gabon (USNM 584723), Ghana (USNM 420078); <italic><tp:taxon-name>Glauconycteris curryae</tp:taxon-name></italic> Eger and Schlitter, 2001 (1): Gabon (USNM 584724); <italic><tp:taxon-name>Glauconycteris humeralis</tp:taxon-name></italic> J.A. Allen, 1917 (3): Democratic Republic of the Congo (AMNH 49014, AMNH 49312, AMNH 49315); <italic><tp:taxon-name>Glauconycteris poensis</tp:taxon-name></italic> (Gray, 1842) (12): Ivory Coast (USNM 429953, USNM 429954, USNM 429955, USNM 468192), Ghana (USNM 479528, USNM 479529, USNM 479530, USNM 479531, USNM 479533), Nigeria (AMNH 273244), Togo (USNM 437777, USNM 437778); <italic><tp:taxon-name>Glauconycteris</tp:taxon-name></italic> cf. <italic>poensis</italic> (6): South Sudan (new country record) (USNM 586596, USNM 586597, USNM 586598, USNM 586599, USNM 586600, USNM 586601), <italic><tp:taxon-name>Glauconycteris variegata</tp:taxon-name></italic> (Tomes, 1861) (27): Benin (USNM 421480, USNM 421481), Botswana (USNM 518696, USNM 518697), Democratic Republic of the Congo (AMNH 49060, AMNH 49061, AMNH 49062, AMNH 49063, AMNH 49066, AMNH 49067, AMNH 49068, AMNH 49070, AMNH 49195, AMNH 49313), Ghana (USNM 420077, USNM 424900), Kenya (AMNH 238490), Mozambique (USNM 304844), Nigeria (USNM 378863, USNM 378864, USNM 378865), South Africa (AMNH 257397), South Sudan (USNM 586593, USNM 586594, USNM 586595, USNM 590905), Uganda (AMNH 184228); <italic><tp:taxon-name>Niumbaha superba</tp:taxon-name></italic> (Hayman, 1939) (4): Democratic Republic of the Congo (RMCA 14.765), Ivory Coast (RMCA A9363), Ghana (BMNH 47.10), South Sudan (USNM 586592); <italic><tp:taxon-name>Scotophilus leucogaster</tp:taxon-name></italic> (Cretzschmar, 1830) (8): Benin (USNM 421421, USNM 421424, USNM 421425), Burkina Faso (USNM 450698, <!--PageBreak--><!--PageBreak--><!--PageBreak--><!--PageBreak--><!--PageBreak--><!--PageBreak--><!--PageBreak--><!--PageBreak-->USNM 452887, USNM 452889, USNM 503955), Sierra Leone (USNM 547030); <italic><tp:taxon-name>Scotophilus viridis</tp:taxon-name></italic> (Peters, 1852) (9): Ivory Coast (USNM 468194, USNM 468195, USNM 468199), Mozambique (USNM 365411, USNM 365412, USNM 365413, USNM 365414, USNM 365417, USNM 365418). Museum abbreviations and information: USNM: National Museum of Natural History, Smithsonian Institution, (Washington, D.C., USA); AMNH: American Museum of Natural History (New York, USA); BMNH: British Museum of Natural History (London, UK); RMCA: Royal Museum for Central Africa (Tervuren, Belgium).</p></tp:treatment-sec><tp:treatment-sec sec-type="Notes"><title>Notes.</title><p>Species of <italic><tp:taxon-name>Glauconycteris</tp:taxon-name></italic> are quickly recognized by a variety of distinctive traits, many of which are shared with the monotypic <italic><tp:taxon-name>Niumbaha</tp:taxon-name></italic>. Below we examine each of these traits, highlighting similarities and differences between <italic><tp:taxon-name>Niumbaha</tp:taxon-name></italic> and <italic><tp:taxon-name>Glauconycteris</tp:taxon-name></italic>.</p><p><italic>Coloration, pattern, and body size</italic>: <xref ref-type="bibr" rid="B8">Hayman (1939)</xref> described and illustrated the coloration and patterning of this bat in detail, based upon the first specimen collected in Belgian Congo (now Democratic Republic of the Congo) (RMCA 14.765). He noted the presence of: (1) two sets of stripes on the dorsum - one set of “lanceolate stripes” found on each side of the median dorsal line of the back starting near the base of the neck and tapering to an end near the middle of the back, and one set of longer, narrower stripes on either side of the body, each commencing a little in advance of and lateral to the ends of medial stripes and each terminating just short of the root of the tail; (2) a set of stripes that begin on the dorsal side of each shoulder and run over the shoulder to the venter where they widen and run the lateral length of the venter joining and widening in the perineal region; (3) a wide throat band that connects to the shoulder/venter stripe, and (4) three spots – one roughly circular patch on the top of the muzzle between the eyes and one at each side of the face at the base of each ear.</p><p>In 1947, Hayman described the second specimen collected, this time from the Gold Coast (Ghana) (BMNH 47.10). Hayman found the markings of this specimen sufficiently different from the holotype of <italic>superba</italic> that he erected a new subspecies based upon it, <italic><tp:taxon-name>Glauconycteris superba sheila</tp:taxon-name></italic>. The patterning of this specimen differs in that (1) two white spots are found on each shoulder next to the base of the humerus, (2) the unpigmented areas on the upper surface of the elbow, knee and ankle joints are present, and (3) the ventral interfemoral membrane is a pale gray color. Our newly collected specimen more closely resembles the Ghana specimen, but has only one white spot on each shoulder next to the base of the humerus and lacks an unpigmented area at the base of the ankle (<xref ref-type="fig" rid="F2">Fig. 2</xref>). The recent DRC specimen (<xref ref-type="bibr" rid="B7">Gembu Tungaluna 2012</xref>) resembles our South Sudan specimen, but has the unpigmented ankle spots. The only other specimen of <italic><tp:taxon-name>Niumbaha superba</tp:taxon-name></italic> is from the Ivory Coast (RMCA A9363) and, while cited by <xref ref-type="bibr" rid="B18">Peterson and Smith (1973)</xref>, it has not been described in the literature and we have not examined it. However, Peterson, in his museum notes, noted that it corresponds to <italic><tp:taxon-name>Glauconycteris superba sheila</tp:taxon-name></italic> (Peterson, in litt., Royal Ontario Museum notes). Thus, of the five specimens, four appear to have characteristics attributed to the subspecies <italic>sheila</italic> and only one to the nominate subspecies. However, given the variation seen within the specimens of the subspecies <italic>sheila</italic> and giventhat the single specimen attributed to the nominate subspecies was <!--PageBreak-->captured in relatively close proximity to two specimens that match more closely the pelage patterning described for <italic>sheila</italic>,we do not recognize <italic>sheila</italic> as a valid subspecies (see also <xref ref-type="bibr" rid="B24">Simmons 2005</xref>). Within species of <italic><tp:taxon-name>Glauconycteris</tp:taxon-name></italic>, the tendency to produce patterns of spots, stripes and reticulations is pronounced and variable (<xref ref-type="bibr" rid="B22">Rosevear 1965</xref>). In <italic><tp:taxon-name>Glauconycteris poensis</tp:taxon-name></italic>, for example, <xref ref-type="bibr" rid="B11">Hayman and Jones (1950)</xref> described “remarkable” variation in the pattern of white shoulder spots and flank stripes, suggesting that variation is normal for this and related species. Further study, ideally based upon the collection and (morphological and genetic) study of additional material from additional localities, will be needed to ascertain whether clear patterns of geographic variation exist within <italic><tp:taxon-name>Niumbaha superba</tp:taxon-name></italic> and whether multiple subspecies can be recognized.</p><p>Notably, our specimen of <italic><tp:taxon-name>Niumbaha superba</tp:taxon-name></italic> (and that reported by <xref ref-type="bibr" rid="B7">Gembu Tungaluna 2012</xref>) was <italic>not</italic> originally black and white when collected, but rather black and cream/<!--PageBreak-->buffy yellow. <xref ref-type="bibr" rid="B8">Hayman (1939</xref>, 1947) described <italic>superba</italic> from museum specimens, in which we suspect the color had faded (Rosevear [1965] also noted the “pure white hairs” and included a drawing of <italic><tp:taxon-name>Glauconycteris superba sheila</tp:taxon-name></italic>, taken from a black and white photograph [from which the original color is thus not clear] of the bat on a tree trunk). Indeed, our specimen, fixed in formalin and stored in ethanol, is now black and white, such that the yellow coloration of the paler fur ornamentation has leached from the fur, and only the images of the freshly collected bat indicate its true color.</p><p>Finally, <italic><tp:taxon-name>Niumbaha superba</tp:taxon-name></italic> is larger than all species of <italic><tp:taxon-name>Glauconycteris</tp:taxon-name></italic>, as noted by <xref ref-type="bibr" rid="B8">Hayman (1939</xref>, 1947). <xref ref-type="bibr" rid="B22">Rosevear (1965)</xref> subsequently noted the larger body size as well, but also noted that body size measurements are not “very much larger” than <italic><tp:taxon-name>Glauconycteris variegata</tp:taxon-name></italic> and <italic><tp:taxon-name>Glauconycteris argentata</tp:taxon-name></italic>, but that the skull is far bigger, with a total skull length greater than 16mm (<xref ref-type="table" rid="T2">Table 2</xref>; see also discussion below).</p><p><italic>Wing morphology</italic>: <xref ref-type="bibr" rid="B22">Rosevear (1965)</xref> distinguished <italic><tp:taxon-name>Glauconycteris</tp:taxon-name></italic> from other African <tp:taxon-name>Vespertilioninae</tp:taxon-name> by its distinctive wing morphometry – noting that phalanx 2 (Ph2) on digit 3 (DIII) is longer than Ph1. Within <italic><tp:taxon-name>Glauconycteris</tp:taxon-name></italic>, <italic><tp:taxon-name>Glauconycteris variegata</tp:taxon-name></italic> is perhaps the <!--PageBreak--><!--PageBreak-->best studied species and <xref ref-type="bibr" rid="B6">Findley et al. (1972)</xref> described it being among the bat species with the highest aspect ratio (wing length/wing width) and the longest wing tips. Wing size and shape represent a compromise between different (and often conflicting) selective forces and the kinematics of bat flight are complex (<xref ref-type="bibr" rid="B16">Norberg and Rayner 1987</xref>). Nevertheless, we can say that the long pointed wingtips and high aspect ratio of <italic><tp:taxon-name>Glauconycteris variegata</tp:taxon-name></italic> suggest relatively maneuverable, low flight speed that might favor feeding in open areas around, but not within clutter (<xref ref-type="bibr" rid="B16">Norberg and Rayner 1987</xref>; and see <xref ref-type="bibr" rid="B17">Obrist et al. 1989</xref>, whose examination of echolocation calls also supported this flight/feeding mode). <italic><tp:taxon-name>Niumbaha superba</tp:taxon-name></italic>, while retaining Ph2&gt;Ph1 for DIII, diverges from <italic><tp:taxon-name>Glauconycteris</tp:taxon-name></italic> in that the ratio of Ph2/Ph1 is significantly less extreme (1.15 ± 0.05 SD vs. 1.51 ± 0.12 SD; t = -6.12, df = 31, p &lt; 0.0001; <xref ref-type="fig" rid="F4">Fig. 4</xref>), which has not previously been noted for this taxon. This suggests that <italic><tp:taxon-name>Niumbaha</tp:taxon-name></italic> is perhaps closer to ‘typical’ vespertilionids in ecomorphological space (for comparison, measurements for <italic><tp:taxon-name>Scotophilus</tp:taxon-name></italic> are also included in <xref ref-type="fig" rid="F4">Fig. 4</xref>). This difference in wing shape may reflect differences in habitat type and feeding mode (see also the discussion of differences in dentition between <italic><tp:taxon-name>Niumbaha</tp:taxon-name></italic> and <italic>Glauconycteris</italic>, below).</p><p><italic>Facial features (including the ear)</italic>: <italic><tp:taxon-name>Glauconycteris</tp:taxon-name></italic> is distinctive among African vespertilionids in possessing an extremely shortened but broad muzzle in which the nostrils open more or less to the side from a transverse, thick subcylindrical naked pad. On the underlip is found a thickened pair of pads and the lower lip near the corner of the mouth has a fleshy lappet or fold that can be made to extend horizontally (<xref ref-type="bibr" rid="B22">Rosevear 1965</xref>). The rostrum is proportionally longer in <italic><tp:taxon-name>Niumbaha superba</tp:taxon-name></italic> as compared to <italic><tp:taxon-name>Glauconycteris</tp:taxon-name></italic>, but we have found no mention in the literature of differences in other facial features.We note here that the fleshy lappet is present on the lower lip but that the muzzle appears to be more robust and contains nostrils that open more to the front than to the side (<xref ref-type="fig" rid="F3">Fig. 3</xref>), a more ‘typical’ vespertilionid configuration.</p><p>The ears of <italic><tp:taxon-name>Glauconycteris sensu stricto</tp:taxon-name></italic> are of small to moderate size and rounded with a strong semicircular inner margin that ends basally in a “curiously backwardly projecting lobe” and a pronounced antitragus (<xref ref-type="bibr" rid="B22">Rosevear 1965</xref>:273). The tragus is “sickle” or half-moon shaped with a large and broadly triangular basal lobe. In his original description of <italic><tp:taxon-name>Niumbaha superba</tp:taxon-name></italic>, <xref ref-type="bibr" rid="B8">Hayman (1939)</xref> noted that the ears are less rounded and more subquadrangular than in other <italic><tp:taxon-name>Glauconycteris</tp:taxon-name></italic> (<xref ref-type="fig" rid="F3">Fig. 3</xref>). Rosevear (1965:284-285), noting that his observations were from a dried skin, described the inner margin of the ear of <italic><tp:taxon-name>Niumbaha superba sheila</tp:taxon-name></italic> as “terminating in a long almost parallel-sided free lobe”, the antitragus as large and semicircular, and the tragus as broader than in other <italic><tp:taxon-name>Glauconycteris</tp:taxon-name></italic> with a “boldly curved” outer margin and a small acute lobule. Based upon examination of the fresh and subsequent fluid specimen from South Sudan, we generally concur. The “free lobe” at the inner margin of the ear is larger in <italic><tp:taxon-name>Niumbaha</tp:taxon-name></italic> than in <italic><tp:taxon-name>Glauconycteris</tp:taxon-name></italic>, but we note that the antitragus is more squared off than semicircular. Additionally, the horizontal cartilaginous ridges in the outer ear margin are pronounced in <italic><tp:taxon-name>Niumbaha</tp:taxon-name></italic> (especially in the fresh specimen; <xref ref-type="fig" rid="F3">Fig. 3</xref>) relative to <italic><tp:taxon-name>Glauconycteris</tp:taxon-name></italic>.</p><p><italic>Cranial features</italic>: Despite placing this bat in <italic><tp:taxon-name>Glauconycteris</tp:taxon-name></italic>, Hayman (1939:222) noted that the skull was longer and less broad with marked flattening of the rostrum <!--PageBreak--><!--PageBreak-->“so that the profile shows an angle at the junction of the brain-case and the rostrum” and (1947:549) and so that there is “considerable lengthening of the infraorbital foramen”; he also noted the presence of proportionally deeper basisphenoid pits (<xref ref-type="fig" rid="F5">Fig. 5</xref>). <xref ref-type="bibr" rid="B22">Rosevear (1965)</xref> noted that the skull is significantly larger and more powerful than <italic><tp:taxon-name>Glauconycteris sensu stricto</tp:taxon-name></italic> and that the upper surface of the rostrum does not rise in an even plane from the incisors to the occiput (as occurs in most <italic><tp:taxon-name>Glauconycteris</tp:taxon-name></italic>, see skull images of <italic><tp:taxon-name>Glauconycteris variegata</tp:taxon-name></italic> and <italic><tp:taxon-name>Glauconycteris poensis</tp:taxon-name></italic> in <xref ref-type="fig" rid="F5">Fig. 5</xref>) but rather is flat or roughly parallel to the upper toothrow. This results in an excavation or “hollowing-out” of the frontal region of the skull (<xref ref-type="fig" rid="F5">Fig. 5</xref>). Lastly, while <italic><tp:taxon-name>Glauconycteris</tp:taxon-name></italic> have a domed braincase with virtually no sagittal crest, a low crest is present in <italic><tp:taxon-name>Niumbaha</tp:taxon-name></italic>, where it joins posteriorly with a lambdoidal crest to form a low supraoccipital pyramid (<xref ref-type="bibr" rid="B22">Rosevear 1965</xref>).</p><p><italic><tp:taxon-name>Niumbaha</tp:taxon-name></italic> shares its dental formula and many dental characteristics with <italic><tp:taxon-name>Glauconycteris</tp:taxon-name></italic>. The dental formula is 2.1.1.3/3.1.2.3 = 32, but <xref ref-type="bibr" rid="B8">Hayman (1939)</xref> noted a greater proportional difference in size between the lower i<sub>1</sub> and i<sub>3</sub> than in <italic><tp:taxon-name>Glauconycteris sensu stricto</tp:taxon-name></italic> (<xref ref-type="fig" rid="F5">Fig. 5</xref>). As with <italic><tp:taxon-name>Glauconycteris</tp:taxon-name></italic>, the upper incisor is long and pointed and the upper premolar is long, similar in height to the molars. While <xref ref-type="bibr" rid="B9">Hayman (1947)</xref> noted a considerably reduced m<sub>3</sub> compared to other (we presume <italic><tp:taxon-name>Glauconycteris</tp:taxon-name></italic>) species, we do not find this to be the case in our South Sudan specimen. The canines, and especially the upper canine, are considerably more robust (unreduced) in <italic><tp:taxon-name>Niumbaha</tp:taxon-name></italic> than in <italic><tp:taxon-name>Glauconycteris</tp:taxon-name></italic>. The size difference between <italic><tp:taxon-name>Niumbaha</tp:taxon-name></italic> and <italic><tp:taxon-name>Glauconycteris</tp:taxon-name></italic> presumably allows <italic><tp:taxon-name>Niumbaha</tp:taxon-name></italic> to take larger, more hard-bodied prey than <italic><tp:taxon-name>Glauconycteris</tp:taxon-name></italic>, an apparent lepidopteran (moth) specialist (<xref ref-type="bibr" rid="B5">Fenton et al. 1977</xref>).</p><p><!--PageBreak-->Our principal components analysis of cranial and dental data (based upon measurements listed in <xref ref-type="table" rid="T2">Table 2</xref> from <italic><tp:taxon-name>Niumbaha</tp:taxon-name></italic>, <italic><tp:taxon-name>Glauconycteris</tp:taxon-name></italic>, and <italic><tp:taxon-name>Scotophilus</tp:taxon-name></italic>) clearly indicates that the skulls of <italic><tp:taxon-name>Niumbaha</tp:taxon-name></italic> separate from skulls of species of <italic><tp:taxon-name>Glauconycteris</tp:taxon-name></italic>, suggesting greater overall ecomorphological resemblance of <italic><tp:taxon-name>Niumbaha</tp:taxon-name></italic> with medium-sized, less specialized African vespertilionids such as <italic><tp:taxon-name>Scotophilus</tp:taxon-name></italic> (<xref ref-type="fig" rid="F6">Fig. 6</xref>). The first principal component reflects distinctions in overall skull size and indeed each of the cranial measurements in this analysis is significantly larger for <italic><tp:taxon-name>Niumbaha</tp:taxon-name></italic> than for <italic><tp:taxon-name>Glauconycteris</tp:taxon-name></italic> (see <xref ref-type="table" rid="T2">Table 2</xref>). Beyond size, separation of skulls of <italic><tp:taxon-name>Niumbaha</tp:taxon-name></italic> from those of <italic><tp:taxon-name>Glauconycteris</tp:taxon-name></italic> and <italic><tp:taxon-name>Scotophilus</tp:taxon-name></italic> in combination along the second and third components indicates the morphological isolation of <italic><tp:taxon-name>Niumbaha</tp:taxon-name></italic> and illustrates consistent differences in skull shape, reflecting (in separation along the third component) the proportionally narrower interorbital dimensions, less dramatic postorbital constric<!--PageBreak-->tion, longer toothrows, narrowed skull, but widened anterior rostrum in <italic><tp:taxon-name>Niumbaha</tp:taxon-name></italic> relative to <italic><tp:taxon-name>Glauconycteris</tp:taxon-name></italic>.</p><fig id="F6" position="float" orientation="portrait"><label>Figure 6.</label><caption><p>Morphometric separation (first three principal components of a Principal Components Analysis) of 12 cranial and dental measurements. Data are from 70 adult skulls of <italic><tp:taxon-name>Glauconycteris</tp:taxon-name></italic>, <italic><tp:taxon-name>Niumbaha</tp:taxon-name></italic>, and <italic><tp:taxon-name>Scotophilus</tp:taxon-name></italic> (with measurements following Table 1 and 2). Specimens of <italic><tp:taxon-name>Scotophilus</tp:taxon-name></italic>, included for ecomorphological comparison, are indicated in red (<bold>open red squares</bold>, <italic><tp:taxon-name>Scotophilus leucogaster</tp:taxon-name></italic>; <bold>open red circles</bold>, <italic><tp:taxon-name>Scotophilus viridis</tp:taxon-name></italic>). Specimens of <italic><tp:taxon-name>Glauconycteris</tp:taxon-name></italic> are indicated in blue (<bold>open blue diamonds</bold>, <italic><tp:taxon-name>Glauconycteris alboguttata</tp:taxon-name></italic>; <bold>open blue triangles</bold>, <italic><tp:taxon-name>Glauconycteris argentata</tp:taxon-name></italic>; <bold>open blue circles</bold>, <italic><tp:taxon-name>Glauconycteris beatrix</tp:taxon-name></italic>, <bold>closed blue circles</bold>, <italic><tp:taxon-name>Glauconycteris curryae</tp:taxon-name></italic>; <bold>closed blue squares</bold>, <italic><tp:taxon-name>Glauconycteris humeralis</tp:taxon-name></italic>; <bold>closed blue diamonds</bold>, <italic><tp:taxon-name>Glauconycteris poensis</tp:taxon-name></italic>; <bold>closed blue triangles</bold>, <italic><tp:taxon-name>Glauconycteris variegata</tp:taxon-name></italic>). Specimens of <italic><tp:taxon-name>Niumbaha superba</tp:taxon-name></italic> from central Africa (DRC, S Sudan) are marked with <bold>crosses</bold>; specimens of <italic><tp:taxon-name>Niumbaha superba</tp:taxon-name></italic> from west Africa (Cote D’Ivoire, Ghana) are marked with <bold>asterisks</bold>. <bold>A</bold> Skulls of <italic><tp:taxon-name>Niumbaha</tp:taxon-name></italic> separate from skulls of species of <italic><tp:taxon-name>Glauconycteris</tp:taxon-name></italic> in combination along the first and second components, suggesting greater overall ecomorphological resemblance of <italic><tp:taxon-name>Niumbaha</tp:taxon-name></italic> with medium-sized, less specialized African vespertilionids such as <italic><tp:taxon-name>Scotophilus</tp:taxon-name></italic>. The first principal component reflects distinctions in overall skull size, which increases from right to left. <bold>B</bold> Separation of skulls of <italic><tp:taxon-name>Niumbaha</tp:taxon-name></italic> from those of <italic><tp:taxon-name>Glauconycteris</tp:taxon-name></italic> and <italic><tp:taxon-name>Scotophilus</tp:taxon-name></italic> in combination along the second and third components indicates the morphological isolation of <italic><tp:taxon-name>Niumbaha</tp:taxon-name></italic> and illustrates consistent differences in skull shape, reflecting (in separation along the third component) the proportionally narrower interorbital dimensions, less dramatic postorbital constriction, longer toothrows, narrowed skull, but widened anterior rostrum in <italic><tp:taxon-name>Niumbaha</tp:taxon-name></italic> relative to <italic><tp:taxon-name>Glauconycteris</tp:taxon-name></italic>.</p></caption><graphic xmlns:xlink="http://www.w3.org/1999/xlink" xlink:href="ZooKeys-285-089-g006.jpg" position="float" orientation="portrait" xlink:type="simple"/></fig><table-wrap id="T3" position="float" orientation="portrait"><label>Table 3.</label><caption><p>Factor loadings, eigenvalues, and percentage of variance explained by illustrated components (<xref ref-type="fig" rid="F6">Fig. 6</xref>) from Principal Components Analysis of 70 adult skulls of <italic><tp:taxon-name>Glauconycteris</tp:taxon-name></italic>, <italic><tp:taxon-name>Niumbaha</tp:taxon-name></italic>, and <italic><tp:taxon-name>Scotophilus</tp:taxon-name></italic>. Principal components were extracted from a covariance matrix of 12 log-transformed cranial measurements (see Table 1, 2).&lt;br/&gt; </p></caption><table><tbody><tr><th rowspan="1" colspan="1"><bold>Variable</bold></th><th rowspan="1" colspan="1"><bold>PC1</bold></th><th rowspan="1" colspan="1"><bold>PC2</bold></th><th rowspan="1" colspan="1"><bold>PC3</bold></th></tr><tr><td rowspan="1" colspan="1">Zygomatic breadth</td><td rowspan="1" colspan="1">-0.988</td><td rowspan="1" colspan="1">0.003</td><td rowspan="1" colspan="1">-0.044</td></tr><tr><td rowspan="1" colspan="1">Mastoid width</td><td rowspan="1" colspan="1">-0.962</td><td rowspan="1" colspan="1">-0.083</td><td rowspan="1" colspan="1">-0.098</td></tr><tr><td rowspan="1" colspan="1">Breadth of braincase</td><td rowspan="1" colspan="1">-0.940</td><td rowspan="1" colspan="1">-0.218</td><td rowspan="1" colspan="1">0.082</td></tr><tr><td rowspan="1" colspan="1">Height of braincase</td><td rowspan="1" colspan="1">-0.969</td><td rowspan="1" colspan="1">-0.137</td><td rowspan="1" colspan="1">-0.020</td></tr><tr><td rowspan="1" colspan="1">Interorbital width</td><td rowspan="1" colspan="1">-0.970</td><td rowspan="1" colspan="1">-0.109</td><td rowspan="1" colspan="1">-0.160</td></tr><tr><td rowspan="1" colspan="1">Postorbital process width</td><td rowspan="1" colspan="1">-0.971</td><td rowspan="1" colspan="1">-0.133</td><td rowspan="1" colspan="1">-0.146</td></tr><tr><td rowspan="1" colspan="1">Postorbital constriction</td><td rowspan="1" colspan="1">-0.489</td><td rowspan="1" colspan="1">-0.726</td><td rowspan="1" colspan="1">0.449</td></tr><tr><td rowspan="1" colspan="1">Width at M<sup>3</sup></td><td rowspan="1" colspan="1">-0.977</td><td rowspan="1" colspan="1">0.035</td><td rowspan="1" colspan="1">0.064</td></tr><tr><td rowspan="1" colspan="1">Maxillary toothrow length (C-M<sup>3</sup>)</td><td rowspan="1" colspan="1">-0.985</td><td rowspan="1" colspan="1">0.129</td><td rowspan="1" colspan="1">0.073</td></tr><tr><td rowspan="1" colspan="1">Width at upper canines</td><td rowspan="1" colspan="1">-0.966</td><td rowspan="1" colspan="1">0.054</td><td rowspan="1" colspan="1">0.091</td></tr><tr><td rowspan="1" colspan="1">Greatest length of mandible</td><td rowspan="1" colspan="1">-0.989</td><td rowspan="1" colspan="1">0.077</td><td rowspan="1" colspan="1">0.012</td></tr><tr><td rowspan="1" colspan="1">Mandibular toothrow length</td><td rowspan="1" colspan="1">-0.983</td><td rowspan="1" colspan="1">0.130</td><td rowspan="1" colspan="1">0.054</td></tr><tr><td rowspan="1" colspan="1">Eigenvalues</td><td rowspan="1" colspan="1">0.222</td><td rowspan="1" colspan="1">0.005</td><td rowspan="1" colspan="1">0.003</td></tr><tr><td rowspan="1" colspan="1">Percent variance (%)</td><td rowspan="1" colspan="1">93.9</td><td rowspan="1" colspan="1">2.1</td><td rowspan="1" colspan="1">1.1</td></tr></tbody></table></table-wrap></tp:treatment-sec><tp:treatment-sec sec-type="Distribution"><title>Distribution and habitat.</title><p><italic><tp:taxon-name>Niumbaha superba</tp:taxon-name></italic> has been rarely captured (only five times) but is apparently widely distributed (<xref ref-type="fig" rid="F7">Fig. 7</xref>), being recorded from Ghana, Ivory Coast, Democratic Republic of the Congo and South Sudan. This broad distribution suggests that it is more common than its collection records indicate. Although most species in its apparent sister genus, <italic><tp:taxon-name>Glauconycteris</tp:taxon-name></italic>,are not well known, at least one species (<italic><tp:taxon-name>Glauconycteris variegata</tp:taxon-name></italic>) is believed to be a high flier (<xref ref-type="bibr" rid="B17">Obrist et al. 1989</xref>), which could translate to poor capture success for <italic><tp:taxon-name>Niumbaha</tp:taxon-name></italic>, especially if it typically flies at even greater heights. <italic><tp:taxon-name>Glauconycteris</tp:taxon-name></italic> are found in a variety of habitats, mostly from moist forest zones (<xref ref-type="bibr" rid="B22">Rosevear 1965</xref>). We can only speculate that <italic><tp:taxon-name>Niumbaha</tp:taxon-name></italic> is found in similar habitat types. Neither the description of the first specimen collected in the Democratic Republic of Congo (<xref ref-type="bibr" rid="B8">Hayman 1939</xref>) nor that of the second specimen from Ghana, which was “found alive on the ground” (<xref ref-type="bibr" rid="B9">Hayman 1947</xref>:550) contain habitat descriptions. However, <xref ref-type="bibr" rid="B22">Rosevear (1965)</xref> noted that both locations were in closed forest (though the Ghana location was on the edge of closed forest and a Guinea woodland zone) and <xref ref-type="bibr" rid="B10">Hayman and Hill (1971)</xref> noted that both locations are from heavy rain forest. A recent specimen from Democratic Republic of the Congo was mist-net captured in secondary forest (<xref ref-type="bibr" rid="B7">Gembu Tungaluna 2012</xref>) and our specimen from South Sudan was mist-net captured on a grassland plateau just above a secondary thicket forest.</p><fig id="F7" position="float" orientation="portrait"><label>Figure 7.</label><caption><p>Distribution map showing the locations of the five recorded specimens of <italic><tp:taxon-name>Niumbaha superba</tp:taxon-name></italic>. Given how widely distributed this species is, its rarity in collections is enigmatic.</p></caption><graphic xmlns:xlink="http://www.w3.org/1999/xlink" xlink:href="ZooKeys-285-089-g007.jpg" position="float" orientation="portrait" xlink:type="simple"/></fig></tp:treatment-sec><ref-list><ref id="B22"><mixed-citation xmlns:xlink="http://www.w3.org/1999/xlink" xlink:type="simple"><person-group><name name-style="western"><surname>Rosevear</surname><given-names>DR</given-names></name></person-group> (<year>1965</year>)<source> The bats of West Africa. Trustees of the British Museum (Natural History), London, United Kingdom.</source></mixed-citation></ref><ref id="B8"><mixed-citation xmlns:xlink="http://www.w3.org/1999/xlink" xlink:type="simple"><person-group><name name-style="western"><surname>Hayman</surname><given-names>RW</given-names></name></person-group> (<year>1939</year>)<source> Two new mammals from the Belgian Congo. Annals and Magazine of Natural History, Series 11, 3: 219–224. </source>doi: <ext-link ext-link-type="uri" xlink:href="http://dx.doi.org/10.1080/03745481.1939.9723594" xlink:type="simple">10.1080/03745481.1939.9723594</ext-link></mixed-citation></ref><ref id="B7"><mixed-citation xmlns:xlink="http://www.w3.org/1999/xlink" xlink:type="simple"><person-group><name name-style="western"><surname>Gembu</surname><given-names>Tungaluna G-C</given-names></name></person-group> (<year>2012</year>)<article-title> Observation 24. Fourth observation of <italic>Glauconycteris superba</italic> from the Democratic Republic of the Congo.</article-title><source>African Bat Conservation News </source><volume>28</volume>: <fpage>2</fpage>-<lpage>3</lpage>.</mixed-citation></ref><ref id="B18"><mixed-citation xmlns:xlink="http://www.w3.org/1999/xlink" xlink:type="simple"><!--PageBreak--><person-group><name name-style="western"><surname>Peterson</surname><given-names>RL</given-names></name><name name-style="western"><surname>Smith</surname><given-names>DA</given-names></name></person-group> (<year>1973</year>)<article-title> A new species of <italic>Glauconycteris</italic> (Vespertilionidae, Chiroptera).</article-title><source>Royal Ontario Museum, Life Sciences Occasional Papers </source><volume>22</volume>: <fpage>1</fpage>-<lpage>9</lpage>.</mixed-citation></ref><ref id="B24"><mixed-citation xmlns:xlink="http://www.w3.org/1999/xlink" xlink:type="simple"><person-group><name name-style="western"><surname>Simmons</surname><given-names>NB</given-names></name></person-group> (<year>2005</year>)<article-title> Order Chiroptera.</article-title> In: <person-group><name name-style="western"><surname>Wilson</surname><given-names>DE</given-names></name><name name-style="western"><surname>Reeder</surname><given-names>DM</given-names></name></person-group> (<role>Eds</role>). <issue-title>Mammal species of the world.</issue-title><source>A taxonomic and geographic reference. Johns Hopkins University Press, Baltimore, Maryland, USA</source>: <fpage>312</fpage>-<lpage>529</lpage>.</mixed-citation></ref><ref id="B11"><mixed-citation xmlns:xlink="http://www.w3.org/1999/xlink" xlink:type="simple"><person-group><name name-style="western"><surname>Hayman</surname><given-names>RW</given-names></name><name name-style="western"><surname>Jones</surname><given-names>TS</given-names></name></person-group> (<year>1950</year>)<source> A note on pattern variation in the vespertilionid <italic>Glauconycteris poensis</italic> (Gray). Annals and Magazine of Natural History, Series 12, 3: 761–763. </source>doi: <ext-link ext-link-type="uri" xlink:href="http://dx.doi.org/10.1080/00222935008654104" xlink:type="simple">10.1080/00222935008654104</ext-link></mixed-citation></ref><ref id="B6"><mixed-citation xmlns:xlink="http://www.w3.org/1999/xlink" xlink:type="simple"><person-group><name name-style="western"><surname>Findley</surname><given-names>JS</given-names></name><name name-style="western"><surname>Studier</surname><given-names>EH</given-names></name><name name-style="western"><surname>Wilson</surname><given-names>DE</given-names></name></person-group> (<year>1972</year>)<article-title> Morphologic properties of bat wings.</article-title><source>Journal of Mammalogy </source><volume>53</volume>: <fpage>429</fpage>-<lpage>444</lpage>. doi: <ext-link ext-link-type="uri" xlink:href="http://dx.doi.org/10.2307/1379035" xlink:type="simple">10.2307/1379035</ext-link></mixed-citation></ref><ref id="B16"><mixed-citation xmlns:xlink="http://www.w3.org/1999/xlink" xlink:type="simple"><person-group><name name-style="western"><surname>Norberg</surname><given-names>UM</given-names></name><name name-style="western"><surname>Rayner</surname><given-names>JMV</given-names></name></person-group> (<year>1987</year>)<source> Ecological morphology and flight in bats (Mammalia, Chiroptera): Wing adaptations, flight performance, foraging strategy and echolocation. Philosophical Transactions of the Royal Society of London 316B: 335–427. </source>doi: <ext-link ext-link-type="uri" xlink:href="http://dx.doi.org/10.1098/rstb.1987.0030" xlink:type="simple">10.1098/rstb.1987.0030</ext-link></mixed-citation></ref><ref id="B17"><mixed-citation xmlns:xlink="http://www.w3.org/1999/xlink" xlink:type="simple"><person-group><name name-style="western"><surname>Obrist</surname><given-names>M</given-names></name><name name-style="western"><surname>Aldridge</surname><given-names>HDJN</given-names></name><name name-style="western"><surname>Fenton</surname><given-names>MB</given-names></name></person-group> (<year>1989</year>)<article-title/><source>Journal of Mammalogy </source><volume>70</volume>: <fpage>828</fpage>-<lpage>833</lpage>. doi: <ext-link ext-link-type="uri" xlink:href="http://dx.doi.org/10.2307/1381721" xlink:type="simple">10.2307/1381721</ext-link></mixed-citation></ref><ref id="B9"><mixed-citation xmlns:xlink="http://www.w3.org/1999/xlink" xlink:type="simple"><person-group><name name-style="western"><surname>Hayman</surname><given-names>RW</given-names></name></person-group> (<year>1947</year>)<source> A new race of <italic>Glauconycteris superba</italic> from West Africa. Annals and Magazine of Natural History, Series 11, 13: 547–550. </source>doi: <ext-link ext-link-type="uri" xlink:href="http://dx.doi.org/10.1080/00222934608654576" xlink:type="simple">10.1080/00222934608654576</ext-link></mixed-citation></ref><ref id="B5"><mixed-citation xmlns:xlink="http://www.w3.org/1999/xlink" xlink:type="simple"><person-group><name name-style="western"><surname>Fenton</surname><given-names>MB</given-names></name><name name-style="western"><surname>Boyle</surname><given-names>NGH</given-names></name><name name-style="western"><surname>Harrison</surname><given-names>TM</given-names></name><name name-style="western"><surname>Oxley</surname><given-names>DJ</given-names></name></person-group> (<year>1977</year>)<article-title> Activity patterns, habitat use, and prey selection by some African insectivorous bats.</article-title><source>Biotropica </source><volume>9</volume>: <fpage>73</fpage>-<lpage>85</lpage>. doi: <ext-link ext-link-type="uri" xlink:href="http://dx.doi.org/10.2307/2387662" xlink:type="simple">10.2307/2387662</ext-link></mixed-citation></ref><ref id="B10"><mixed-citation xmlns:xlink="http://www.w3.org/1999/xlink" xlink:type="simple"><person-group><name name-style="western"><surname>Hayman</surname><given-names>RW</given-names></name><name name-style="western"><surname>Hill</surname><given-names>JE</given-names></name></person-group> (<year>1971</year>)<source> Order Chiroptera. In: The mammals of Africa- an identification manual (Meester J, Setzer HW, eds). Smithsonian Institution Press, Washington DC, USA, 1–73.</source></mixed-citation></ref></ref-list></tp:taxon-treatment>
